# Supplementary material for: Calculated thickness dependent plasmonic properties of gold nanobars in the visible to near-infrared light regime
Source: PLoS One. 2017 May 9;12(5):e0177463. doi: 10.1371/journal.pone.0177463 (PMC5423688; doi:10.1371/journal.pone.0177463)
Supplement: S1 File — (XLSX) [file pone.0177463.s001.xlsx]

## Sheet: Sharp corner Absorption_Pol X
		Absorption	l100mn	w60nm	t var	pol x	air 400nm	pml 400nm	Normal light							Pabs/(lxw)*c*permitivity of air
			3D rectangle Sharp Corner
					W	Polarization along long axis												Normalized
						Light in normal incidence
			lda(m)			lda(nm)	8nm	10nm	15nm	20nm	30nm	40nm	50nm	60nm		lda(nm)	8nm	10nm	15nm	20nm	30nm	40nm	50nm	60nm
			4e-07			400	5.22742e-18	6.31107e-18	8.71472e-18	1.07603e-17	1.40566e-17	1.669e-17	1.90043e-17	2.12646e-17		400	0.328149	0.396175	0.547063	0.675475	0.882395	1.04771	1.19299	1.33488
			4.1e-07			410	5.15801e-18	6.24353e-18	8.67126e-18	1.07584e-17	1.41552e-17	1.68809e-17	1.92592e-17	2.15503e-17		410	0.323792	0.391935	0.544335	0.675356	0.888588	1.05969	1.20899	1.35282
			4.2e-07			420	5.07316e-18	6.15664e-18	8.59955e-18	1.07211e-17	1.42108e-17	1.70285e-17	1.94753e-17	2.18038e-17		420	0.318466	0.386481	0.539833	0.673016	0.892076	1.06896	1.22255	1.36873
			4.3e-07			430	4.98181e-18	6.06068e-18	8.51211e-18	1.0662e-17	1.42361e-17	1.71431e-17	1.96608e-17	2.2032e-17		430	0.312732	0.380457	0.534345	0.669302	0.893665	1.07615	1.2342	1.38305
			4.4e-07			440	4.80478e-18	5.86253e-18	8.28624e-18	1.04354e-17	1.40564e-17	1.70366e-17	1.96243e-17	2.20471e-17		440	0.301618	0.368018	0.520166	0.655079	0.882388	1.06946	1.23191	1.384
			4.5e-07			450	4.61962e-18	5.65293e-18	8.03953e-18	1.01782e-17	1.38294e-17	1.68715e-17	1.95246e-17	2.19995e-17		450	0.289995	0.35486	0.504679	0.638935	0.868134	1.0591	1.22565	1.38101
			4.6e-07			460	4.40437e-18	5.4052e-18	7.73499e-18	9.84471e-18	1.3496e-17	1.65804e-17	1.92877e-17	2.18089e-17		460	0.276483	0.33931	0.485561	0.617998	0.847207	1.04083	1.21078	1.36905
			4.7e-07			470	4.18719e-18	5.15309e-18	7.41814e-18	9.48935e-18	1.31211e-17	1.62312e-17	1.8981e-17	2.15421e-17		470	0.26285	0.323484	0.465671	0.59569	0.82367	1.01891	1.19152	1.3523
			4.8e-07			480	3.8887e-18	4.80519e-18	6.97123e-18	8.97319e-18	1.2538e-17	1.56454e-17	1.84272e-17	2.10348e-17		480	0.244112	0.301644	0.437617	0.563289	0.787065	0.982132	1.15676	1.32045
			4.9e-07			490	3.58335e-18	4.44798e-18	6.50621e-18	8.42693e-18	1.18997e-17	1.49846e-17	1.77855e-17	2.0433e-17		490	0.224943	0.27922	0.408425	0.528997	0.747002	0.940652	1.11648	1.28267
			5e-07			500	3.28934e-18	4.10631e-18	6.0614e-18	7.89862e-18	1.12718e-17	1.43312e-17	1.71568e-17	1.98596e-17		500	0.206487	0.257772	0.380502	0.495833	0.707586	0.899638	1.07701	1.24668
			5.1e-07			510	3.01771e-18	3.79715e-18	5.65905e-18	7.40497e-18	1.06688e-17	1.37069e-17	1.65808e-17	1.93813e-17		510	0.189435	0.238365	0.355245	0.464844	0.66973	0.860448	1.04086	1.21665
			5.2e-07			520	2.76273e-18	3.5134e-18	5.2793e-18	6.89738e-18	1.00008e-17	1.29831e-17	1.5897e-17	1.8813e-17		520	0.173429	0.220552	0.331406	0.432981	0.627794	0.815012	0.997929	1.18098
			5.3e-07			530	2.75883e-18	3.53551e-18	5.2739e-18	6.82332e-18	9.92603e-18	1.29898e-17	1.60437e-17	1.91797e-17		530	0.173184	0.221941	0.331067	0.428331	0.623103	0.815428	1.00714	1.204
			5.4e-07			540	2.81594e-18	3.63626e-18	5.26322e-18	6.7111e-18	9.82921e-18	1.30262e-17	1.6261e-17	1.96793e-17		540	0.17677	0.228265	0.330397	0.421287	0.617025	0.817713	1.02078	1.23536
			5.5e-07			550	2.92952e-18	3.77898e-18	5.1016e-18	6.455e-18	9.65973e-18	1.30341e-17	1.64805e-17	2.02105e-17		550	0.1839	0.237224	0.320251	0.40521	0.606386	0.818212	1.03456	1.26871
			5.6e-07			560	3.14843e-18	3.87356e-18	4.77424e-18	6.15913e-18	9.63291e-18	1.3239e-17	1.69037e-17	2.0884e-17		560	0.197642	0.243161	0.299701	0.386637	0.604703	0.831071	1.06112	1.31099
			5.7e-07			570	3.41133e-18	3.67742e-18	4.38192e-18	5.88524e-18	9.80423e-18	1.37004e-17	1.75581e-17	2.14876e-17		570	0.214145	0.230849	0.275073	0.369444	0.615457	0.860035	1.1022	1.34887
			5.8e-07			580	3.42751e-18	3.1944e-18	4.04571e-18	5.6848e-18	1.02813e-17	1.45901e-17	1.8783e-17	2.18819e-17		580	0.215161	0.200527	0.253968	0.356861	0.645403	0.915889	1.1791	1.37363
			5.9e-07			590	2.95614e-18	2.74561e-18	3.89486e-18	5.71751e-18	1.12641e-17	1.62156e-17	2.13615e-17	2.26674e-17		590	0.185571	0.172354	0.244498	0.358915	0.707102	1.01793	1.34096	1.42294
			6e-07			600	2.39039e-18	2.46006e-18	3.87183e-18	5.89682e-18	1.2045e-17	1.80405e-17	2.455e-17	2.44197e-17		600	0.150056	0.154429	0.243053	0.370171	0.756119	1.13249	1.54112	1.53294
			6.1e-07			610	1.99319e-18	2.29521e-18	3.95814e-18	6.20298e-18	1.22197e-17	1.92896e-17	2.5953e-17	2.74457e-17		610	0.125122	0.144081	0.248471	0.38939	0.767086	1.2109	1.62919	1.72289
			6.2e-07			620	1.75796e-18	2.20146e-18	4.166e-18	6.67616e-18	1.22317e-17	1.95169e-17	2.56561e-17	3.13119e-17		620	0.110355	0.138196	0.261519	0.419093	0.767838	1.22516	1.61055	1.96559
			6.3e-07			630	1.61852e-18	2.1331e-18	4.41872e-18	7.09596e-18	1.24449e-17	1.98349e-17	2.60087e-17	3.49588e-17		630	0.101602	0.133904	0.277384	0.445447	0.781226	1.24513	1.63268	2.19452
			6.4e-07			640	1.50151e-18	2.04972e-18	4.4651e-18	7.19899e-18	1.30482e-17	2.10135e-17	2.76626e-17	3.85369e-17		640	0.0942566	0.12867	0.280295	0.451914	0.819099	1.31912	1.73651	2.41914
			6.5e-07			650	1.37855e-18	1.95366e-18	4.22066e-18	7.31973e-18	1.41036e-17	2.31692e-17	3.0415e-17	4.15916e-17		650	0.0865381	0.12264	0.264951	0.459493	0.885345	1.45444	1.90929	2.6109
			6.6e-07			660	1.27677e-18	1.86964e-18	3.9957e-18	7.72944e-18	1.56276e-17	2.62502e-17	3.38404e-17	4.30965e-17		660	0.0801487	0.117366	0.250829	0.485213	0.981014	1.64785	2.12432	2.70537
			6.7e-07			670	1.29986e-18	1.91588e-18	4.22605e-18	8.73193e-18	1.89908e-17	3.19856e-17	3.91041e-17	4.41467e-17		670	0.0815984	0.120269	0.265289	0.548144	1.19214	2.00788	2.45475	2.7713
			6.8e-07			680	1.3385e-18	1.99405e-18	4.59897e-18	9.71683e-18	2.35392e-17	3.86956e-17	4.32108e-17	4.27162e-17		680	0.084024	0.125176	0.288699	0.609971	1.47767	2.4291	2.71254	2.68149
			6.9e-07			690	1.38874e-18	2.1037e-18	5.09597e-18	1.09587e-17	2.96077e-17	4.52162e-17	4.44344e-17	3.90027e-17		690	0.0871776	0.132059	0.319897	0.687926	1.85861	2.83843	2.78936	2.44838
			7e-07			700	1.449e-18	2.23793e-18	5.72581e-18	1.2864e-17	3.73856e-17	4.93114e-17	4.19544e-17	3.36654e-17		700	0.0909602	0.140485	0.359436	0.807532	2.34687	3.0955	2.63367	2.11334
			7.1e-07			710	1.54398e-18	2.43598e-18	6.63017e-18	1.58473e-17	4.68772e-17	4.90434e-17	3.68353e-17	2.80442e-17		710	0.0969225	0.152918	0.416206	0.994809	2.9427	3.07868	2.31232	1.76047
			7.2e-07			720	1.67801e-18	2.70993e-18	7.90935e-18	2.03537e-17	5.56849e-17	4.42103e-17	3.08034e-17	2.3021e-17		720	0.105337	0.170115	0.496506	1.27769	3.4956	2.77528	1.93367	1.44514
			7.3e-07			730	1.82871e-18	3.0291e-18	9.56006e-18	2.66845e-17	5.91306e-17	3.69864e-17	2.50991e-17	1.88144e-17		730	0.114797	0.190151	0.60013	1.67511	3.7119	2.32181	1.57559	1.18107
			7.4e-07			740	1.99834e-18	3.40243e-18	1.17246e-17	3.54955e-17	5.52065e-17	2.97834e-17	2.03165e-17	1.54449e-17		740	0.125445	0.213586	0.736009	2.22821	3.46557	1.86964	1.27536	0.969549
			7.5e-07			750	2.18999e-18	3.84162e-18	1.46149e-17	4.72077e-17	4.65322e-17	2.37125e-17	1.65169e-17	1.27919e-17		750	0.137476	0.241156	0.917443	2.96345	2.92104	1.48854	1.03684	0.803006
			7.6e-07			760	2.42237e-18	4.39278e-18	1.87181e-17	6.119e-17	3.69223e-17	1.89044e-17	1.35378e-17	1.06986e-17		760	0.152064	0.275755	1.17502	3.84118	2.31778	1.18672	0.849828	0.6716
			7.7e-07			770	2.71286e-18	5.10817e-18	2.47826e-17	7.2702e-17	2.86048e-17	1.52047e-17	1.12149e-17	9.04391e-18		770	0.170299	0.320663	1.55572	4.56384	1.79566	0.95447	0.704011	0.567728
			7.8e-07			780	3.04795e-18	5.98265e-18	3.34117e-17	7.39413e-17	2.22813e-17	1.24207e-17	9.41679e-18	7.73591e-18		780	0.191334	0.375559	2.09741	4.64164	1.3987	0.779707	0.591136	0.485619
			7.9e-07			790	3.43683e-18	7.0645e-18	4.54901e-17	6.44614e-17	1.7621e-17	1.03048e-17	8.00793e-18	6.68917e-18		790	0.215746	0.443471	2.85563	4.04654	1.10615	0.646881	0.502695	0.41991
			8e-07			800	3.89122e-18	8.42079e-18	6.11441e-17	5.10181e-17	1.41879e-17	8.67353e-18	6.88924e-18	5.84115e-18		800	0.24427	0.528612	3.8383	3.20265	0.890641	0.544478	0.432469	0.366676
			8.1e-07			810	4.42612e-18	1.01464e-17	7.7466e-17	3.89388e-17	1.16277e-17	7.39633e-18	5.98906e-18	5.14592e-18		810	0.277848	0.636934	4.8629	2.44437	0.729925	0.464302	0.375961	0.323033
			8.2e-07			820	5.06094e-18	1.23775e-17	8.67691e-17	2.97077e-17	9.68609e-18	6.38107e-18	5.25547e-18	4.56958e-18		820	0.317699	0.77699	5.4469	1.86489	0.608041	0.400569	0.329911	0.286853
			8.3e-07			830	5.83652e-18	1.54502e-17	8.17155e-17	2.24641e-17	8.03338e-18	5.46823e-18	4.57605e-18	4.02402e-18		830	0.366386	0.969878	5.12966	1.41017	0.504292	0.343266	0.28726	0.252606
			8.4e-07			840	6.79076e-18	1.96881e-17	6.59762e-17	1.73328e-17	6.74969e-18	4.72852e-18	4.01346e-18	3.56536e-18		840	0.426288	1.23591	4.14163	1.08806	0.423709	0.296831	0.251943	0.223814
			8.5e-07			850	7.97874e-18	2.56439e-17	4.94286e-17	1.36877e-17	5.74723e-18	4.12898e-18	3.54883e-18	3.18153e-18		850	0.500863	1.60979	3.10286	0.859243	0.36078	0.259195	0.222777	0.19972
			8.6e-07			860	9.47957e-18	3.41608e-17	3.64807e-17	1.10416e-17	4.95119e-18	3.63683e-18	3.16097e-18	2.85727e-18		860	0.595077	2.14443	2.29006	0.693132	0.310809	0.228301	0.198429	0.179364
			8.7e-07			870	1.14069e-17	4.63644e-17	2.72824e-17	9.07599e-18	4.30947e-18	3.22817e-18	2.83402e-18	2.58095e-18		870	0.716062	2.91051	1.71264	0.569742	0.270525	0.202647	0.177905	0.162018
			8.8e-07			880	1.3927e-17	6.31824e-17	2.08701e-17	7.58351e-18	3.78512e-18	2.88529e-18	2.55596e-18	2.34362e-18		880	0.874263	3.96625	1.31011	0.476052	0.237609	0.181123	0.16045	0.14712
			8.9e-07			890	1.7288e-17	8.33286e-17	1.63512e-17	6.42734e-18	3.35145e-18	2.59488e-18	2.31756e-18	2.13831e-18		890	1.08525	5.23092	1.02644	0.403474	0.210386	0.162893	0.145484	0.134232
			9e-07			900	2.22916e-17	9.94059e-17	1.32911e-17	5.61239e-18	3.04506e-18	2.39187e-18	2.15259e-18	1.99777e-18		900	1.39935	6.24017	0.834344	0.352316	0.191153	0.150149	0.135128	0.125409
			9.1e-07			910	2.93561e-17	9.98265e-17	1.1064e-17	4.97184e-18	2.7942e-18	2.22365e-18	2.01522e-18	1.88047e-18		910	1.84282	6.26657	0.69454	0.312106	0.175405	0.139589	0.126505	0.118046
			9.2e-07			920	3.92114e-17	8.53856e-17	9.36966e-18	4.44247e-18	2.5757e-18	2.07409e-18	1.89174e-18	1.77412e-18		920	2.46148	5.36005	0.588177	0.278874	0.161689	0.1302	0.118753	0.11137
			9.3e-07			930	5.27446e-17	6.66886e-17	8.0513e-18	3.99932e-18	2.38401e-18	1.94041e-18	1.78025e-18	1.67736e-18		930	3.31103	4.18635	0.505417	0.251056	0.149655	0.121809	0.111755	0.105296
			9.4e-07			940	7.01659e-17	5.06497e-17	7.00507e-18	3.62414e-18	2.21473e-18	1.82035e-18	1.6792e-18	1.58902e-18		940	4.40464	3.17952	0.439741	0.227504	0.139029	0.114272	0.105411	0.0997504
			9.5e-07			950	8.90783e-17	3.86835e-17	6.16035e-18	3.30329e-18	2.06435e-18	1.71203e-18	1.58725e-18	1.50813e-18		950	5.59186	2.42834	0.386714	0.207363	0.129589	0.107472	0.0996393	0.0946722
			9.6e-07			960	1.02571e-16	3.00964e-17	5.46788e-18	3.02645e-18	1.93005e-18	1.61391e-18	1.50332e-18	1.43383e-18		960	6.43888	1.88929	0.343244	0.189984	0.121158	0.101313	0.0943704	0.090008
			9.7e-07			970	1.03012e-16	2.39278e-17	4.89263e-18	2.78565e-18	1.80951e-18	1.5247e-18	1.42645e-18	1.3654e-18		970	6.46654	1.50206	0.307133	0.174868	0.113591	0.0957126	0.0895452	0.0857124
			9.8e-07			980	9.08913e-17	1.94248e-17	4.40907e-18	2.57469e-18	1.70084e-18	1.4433e-18	1.35585e-18	1.30222e-18		980	5.70567	1.21939	0.276778	0.161625	0.106769	0.0906028	0.0851131	0.0817461
			9.9e-07			990	7.25993e-17	1.58608e-17	3.97063e-18	2.37581e-18	1.59558e-18	1.36357e-18	1.28627e-18	1.23963e-18		990	4.55739	0.995654	0.249255	0.14914	0.100162	0.0855977	0.0807452	0.0778175
			1e-06			1000	5.52378e-17	1.30929e-17	3.58307e-18	2.1934e-18	1.4965e-18	1.28769e-18	1.21964e-18	1.17942e-18		1000	3.46753	0.821903	0.224926	0.13769	0.0939421	0.0808341	0.0765628	0.0740375

## Sheet: Sharp corner Enhancement_Pol X
		Volume E^2	l100mn	w60nm	t var	pol x	air 400nm	pml 400nm	Normal light									volume radius 125nm
			3D rectangle Sharp Corner
		Polarization along long axis							kg^2m^5/S^6A^2									Normalized		E^2/(4/3)*3.1316*r^3
		Light in normal incidence
			lda(m)			lda(nm)	8nm	10nm	15nm	20nm	30nm	40nm	50nm	60nm		lda(nm)	8nm	10nm	15nm	20nm	30nm	40nm	50nm	60nm
			4e-07			400	7.85646e-21	7.7956e-21	7.66594e-21	7.5603e-21	7.39467e-21	7.26391e-21	7.15062e-21	7.04528e-21		400	0.9603	0.952862	0.937014	0.924101	0.903856	0.887872	0.874026	0.86115
			4.1e-07			410	7.85886e-21	7.79765e-21	7.6664e-21	7.55869e-21	7.38921e-21	7.25599e-21	7.14212e-21	7.03824e-21		410	0.960594	0.953113	0.93707	0.923904	0.903189	0.886905	0.872987	0.86029
			4.2e-07			420	7.86271e-21	7.80147e-21	7.66931e-21	7.56008e-21	7.38741e-21	7.252e-21	7.13745e-21	7.03461e-21		420	0.961065	0.95358	0.937426	0.924074	0.902969	0.886417	0.872415	0.859845
			4.3e-07			430	7.86759e-21	7.8066e-21	7.6742e-21	7.56403e-21	7.38904e-21	7.25193e-21	7.13687e-21	7.03492e-21		430	0.961661	0.954207	0.938023	0.924556	0.903168	0.886409	0.872344	0.859883
			4.4e-07			440	7.87731e-21	7.81736e-21	7.68628e-21	7.57621e-21	7.4e-21	7.26158e-21	7.14598e-21	7.04451e-21		440	0.962849	0.955522	0.9395	0.926046	0.904508	0.887588	0.873458	0.861055
			4.5e-07			450	7.88784e-21	7.8292e-21	7.70008e-21	7.59073e-21	7.41424e-21	7.27509e-21	7.15927e-21	7.05833e-21		450	0.964137	0.956968	0.941187	0.92782	0.906248	0.889239	0.875083	0.862744
			4.6e-07			460	7.89991e-21	7.84287e-21	7.71639e-21	7.60825e-21	7.43198e-21	7.29207e-21	7.17561e-21	7.07448e-21		460	0.965611	0.958639	0.94318	0.929962	0.908416	0.891315	0.87708	0.864719
			4.7e-07			470	7.91221e-21	7.85692e-21	7.73351e-21	7.62705e-21	7.45179e-21	7.31163e-21	7.19478e-21	7.09347e-21		470	0.967115	0.960357	0.945272	0.93226	0.910837	0.893706	0.879422	0.867039
			4.8e-07			480	7.92907e-21	7.87646e-21	7.75827e-21	7.65535e-21	7.48417e-21	7.34637e-21	7.23154e-21	7.13222e-21		480	0.969175	0.962746	0.948299	0.935719	0.914796	0.897952	0.883916	0.871776
			4.9e-07			490	7.94662e-21	7.89705e-21	7.78515e-21	7.68696e-21	7.52215e-21	7.38881e-21	7.2779e-21	7.1823e-21		490	0.971321	0.965262	0.951584	0.939582	0.919438	0.903139	0.889583	0.877897
			5e-07			500	7.96537e-21	7.91959e-21	7.81635e-21	7.72554e-21	7.57261e-21	7.44965e-21	7.34891e-21	7.26347e-21		500	0.973612	0.968017	0.955399	0.944298	0.925605	0.910576	0.898263	0.887819
			5.1e-07			510	7.98824e-21	7.94839e-21	7.85995e-21	7.7826e-21	7.65362e-21	7.55456e-21	7.47906e-21	7.41996e-21		510	0.976408	0.971537	0.960727	0.951273	0.935507	0.923399	0.914171	0.906947
			5.2e-07			520	8.01746e-21	7.98669e-21	7.92124e-21	7.86368e-21	7.77096e-21	7.71021e-21	7.67733e-21	7.66413e-21		520	0.97998	0.976219	0.968219	0.961183	0.94985	0.942425	0.938406	0.936791
			5.3e-07			530	8.04239e-21	8.02188e-21	7.97961e-21	7.93811e-21	7.88063e-21	7.8624e-21	7.8812e-21	7.92862e-21		530	0.983028	0.98052	0.975354	0.970281	0.963255	0.961027	0.963324	0.969121
			5.4e-07			540	8.07682e-21	8.07207e-21	8.05345e-21	8.02445e-21	8.00652e-21	8.04388e-21	8.13198e-21	8.26603e-21		540	0.987236	0.986655	0.984378	0.980834	0.978643	0.983209	0.993978	1.01036
			5.5e-07			550	8.1288e-21	8.1476e-21	8.13616e-21	8.11519e-21	8.14973e-21	8.26435e-21	8.44744e-21	8.70406e-21		550	0.993589	0.995887	0.994489	0.991926	0.996147	1.01016	1.03254	1.0639
			5.6e-07			560	8.20862e-21	8.24442e-21	8.20132e-21	8.19672e-21	8.31722e-21	8.53734e-21	8.84095e-21	9.2499e-21		560	1.00335	1.00772	1.00245	1.00189	1.01662	1.04353	1.08064	1.13062
			5.7e-07			570	8.3316e-21	8.33022e-21	8.24967e-21	8.28309e-21	8.55113e-21	8.92287e-21	9.37773e-21	9.93408e-21		570	1.01838	1.01821	1.00836	1.01245	1.04521	1.09065	1.14625	1.21425
			5.8e-07			580	8.46414e-21	8.36449e-21	8.29701e-21	8.3907e-21	8.90919e-21	9.51013e-21	1.01919e-20	1.07633e-20		580	1.03458	1.0224	1.01415	1.0256	1.08898	1.16243	1.24577	1.31561
			5.9e-07			590	8.4937e-21	8.35571e-21	8.35451e-21	8.53262e-21	9.433e-21	1.03669e-20	1.14783e-20	1.17816e-20		590	1.03819	1.02132	1.02118	1.04295	1.153	1.26715	1.403	1.44007
			6e-07			600	8.45146e-21	8.35369e-21	8.4424e-21	8.73223e-21	1.00303e-20	1.14831e-20	1.32465e-20	1.33138e-20		600	1.03303	1.02108	1.03192	1.06735	1.22602	1.40359	1.61913	1.62736
			6.1e-07			610	8.41053e-21	8.37365e-21	8.58025e-21	9.01711e-21	1.05733e-20	1.26858e-20	1.48381e-20	1.57102e-20		610	1.02802	1.02352	1.04877	1.10217	1.29238	1.55059	1.81367	1.92027
			6.2e-07			620	8.39531e-21	8.41571e-21	8.79328e-21	9.43015e-21	1.11498e-20	1.3771e-20	1.61521e-20	1.90504e-20		620	1.02616	1.02866	1.07481	1.15265	1.36285	1.68324	1.97428	2.32854
			6.3e-07			630	8.4045e-21	8.4721e-21	9.07743e-21	9.9194e-21	1.19077e-20	1.51295e-20	1.80852e-20	2.31009e-20		630	1.02729	1.03555	1.10954	1.21246	1.45549	1.84929	2.21057	2.82364
			6.4e-07			640	8.42171e-21	8.53061e-21	9.33525e-21	1.03705e-20	1.30386e-20	1.73067e-20	2.12946e-20	2.81611e-20		640	1.02939	1.0427	1.14105	1.2676	1.59372	2.11541	2.60285	3.44216
			6.5e-07			650	8.43375e-21	8.58944e-21	9.47897e-21	1.09216e-20	1.47316e-20	2.07238e-20	2.61983e-20	3.40908e-20		650	1.03086	1.04989	1.15862	1.33496	1.80066	2.53309	3.20224	4.16695
			6.6e-07			660	8.45501e-21	8.66347e-21	9.64015e-21	1.17805e-20	1.72267e-20	2.58791e-20	3.31759e-20	4.08109e-20		660	1.03346	1.05894	1.17832	1.43994	2.10563	3.16322	4.05511	4.98834
			6.7e-07			670	8.48504e-21	8.72324e-21	9.88927e-21	1.27465e-20	2.06816e-20	3.27062e-20	4.106e-20	4.6228e-20		670	1.03713	1.06625	1.20877	1.55802	2.52793	3.99771	5.0188	5.65049
			6.8e-07			680	8.52832e-21	8.80866e-21	1.02646e-20	1.38147e-20	2.56759e-20	4.16656e-20	4.91999e-20	5.03386e-20		680	1.04242	1.07669	1.25465	1.68858	3.13838	5.09282	6.01374	6.15292
			6.9e-07			690	8.58365e-21	8.92409e-21	1.07725e-20	1.52211e-20	3.28553e-20	5.2019e-20	5.54425e-20	5.18398e-20		690	1.04919	1.0908	1.31673	1.86048	4.01592	6.35832	6.77678	6.33642
			7e-07			700	8.65115e-21	9.0682e-21	1.14393e-20	1.73673e-20	4.28918e-20	6.13918e-20	5.78388e-20	5.04335e-20		700	1.05744	1.10841	1.39824	2.12282	5.2427	7.50396	7.06967	6.16452
			7.1e-07			710	8.73262e-21	9.24591e-21	1.2326e-20	2.05654e-20	5.57407e-20	6.59524e-20	5.57621e-20	4.6772e-20		710	1.06739	1.13013	1.50662	2.51373	6.81323	8.06141	6.81584	5.71698
			7.2e-07			720	8.83049e-21	9.46488e-21	1.35176e-20	2.52964e-20	6.88134e-20	6.40155e-20	5.0825e-20	4.22276e-20		720	1.07936	1.1569	1.65226	3.092	8.41111	7.82466	6.21238	5.16151
			7.3e-07			730	8.94608e-21	9.73122e-21	1.51164e-20	3.22405e-20	7.70106e-20	5.80637e-20	4.52703e-20	3.79287e-20		730	1.09349	1.18945	1.84768	3.94078	9.41306	7.09717	5.53342	4.63606
			7.4e-07			740	9.0821e-21	1.00555e-20	1.72928e-20	4.23744e-20	7.66363e-20	5.09235e-20	4.01101e-20	3.41738e-20		740	1.11011	1.22908	2.11371	5.17945	9.36731	6.22442	4.90268	4.17709
			7.5e-07			750	9.24222e-21	1.04514e-20	2.03064e-20	5.66061e-20	6.94469e-20	4.42746e-20	3.5697e-20	3.10091e-20		750	1.12968	1.27748	2.48206	6.919	8.48855	5.41172	4.36327	3.79026
			7.6e-07			760	9.43555e-21	1.095e-20	2.46682e-20	7.46574e-20	5.95266e-20	3.854e-20	3.19606e-20	2.83124e-20		760	1.15331	1.33843	3.01521	9.12543	7.27598	4.71077	3.90656	3.46065
			7.7e-07			770	9.67315e-21	1.15935e-20	3.12122e-20	9.13226e-20	4.99468e-20	3.37897e-20	2.88278e-20	2.60136e-20		770	1.18236	1.41708	3.81509	11.1624	6.10503	4.13014	3.52364	3.17966
			7.8e-07			780	9.95704e-21	1.24056e-20	4.08629e-20	9.69875e-20	4.22654e-20	3.00747e-20	2.6312e-20	2.41276e-20		780	1.21706	1.51634	4.99471	11.8549	5.16613	3.67605	3.21613	2.94913
			7.9e-07			790	1.02975e-20	1.34411e-20	5.49105e-20	8.93182e-20	3.63661e-20	2.71532e-20	2.4274e-20	2.2566e-20		790	1.25867	1.64291	6.71175	10.9174	4.44506	3.31896	2.96703	2.75826
			8e-07			800	1.07077e-20	1.47771e-20	7.4006e-20	7.53474e-20	3.18666e-20	2.483e-20	2.26052e-20	2.12603e-20		800	1.3088	1.80621	9.0458	9.20977	3.89508	3.03499	2.76304	2.59866
			8.1e-07			810	1.12047e-20	1.65242e-20	9.54116e-20	6.17019e-20	2.84063e-20	2.29582e-20	2.12229e-20	2.01575e-20		810	1.36955	2.01977	11.6622	7.54187	3.47212	2.8062	2.59409	2.46387
			8.2e-07			820	1.18109e-20	1.88439e-20	1.10196e-19	5.07396e-20	2.57075e-20	2.14296e-20	2.00653e-20	1.92173e-20		820	1.44365	2.3033	13.4693	6.20193	3.14225	2.61935	2.45259	2.34894
			8.3e-07			830	1.2622e-20	2.22713e-20	1.09547e-19	4.20764e-20	2.34619e-20	2.01033e-20	1.90387e-20	1.83703e-20		830	1.5428	2.72223	13.39	5.14303	2.86777	2.45724	2.32711	2.24542
			8.4e-07			840	1.36554e-20	2.71653e-20	9.44416e-20	3.57009e-20	2.16666e-20	1.89981e-20	1.81644e-20	1.76379e-20		840	1.66911	3.32043	11.5437	4.36375	2.64832	2.32216	2.22025	2.15589
			8.5e-07			850	1.49781e-20	3.42612e-20	7.61422e-20	3.1e-20	2.02171e-20	1.80715e-20	1.74169e-20	1.70025e-20		850	1.83079	4.18777	9.30692	3.78916	2.47115	2.2089	2.12888	2.07823
			8.6e-07			860	1.66948e-20	4.47407e-20	6.08187e-20	2.74704e-20	1.9029e-20	1.72858e-20	1.67716e-20	1.64469e-20		860	2.04062	5.46869	7.43392	3.35773	2.32593	2.11285	2.05	2.01032
			8.7e-07			870	1.89577e-20	6.02878e-20	4.94123e-20	2.47653e-20	1.80416e-20	1.66126e-20	1.62098e-20	1.59575e-20		870	2.31721	7.36902	6.0397	3.02708	2.20524	2.03056	1.98134	1.9505
			8.8e-07			880	2.19935e-20	8.26012e-20	4.1157e-20	2.26501e-20	1.72109e-20	1.60304e-20	1.57169e-20	1.55236e-20		880	2.68828	10.0964	5.03065	2.76853	2.1037	1.95941	1.92109	1.89745
			8.9e-07			890	2.61458e-20	1.1086e-19	3.51475e-20	2.09651e-20	1.65042e-20	1.55227e-20	1.52814e-20	1.51363e-20		890	3.19582	13.5505	4.2961	2.56258	2.01732	1.89735	1.86786	1.85012
			9e-07			900	3.19108e-20	1.3349e-19	3.05597e-20	1.95654e-20	1.58831e-20	1.5067e-20	1.4886e-20	1.47817e-20		900	3.90048	16.3165	3.73533	2.39149	1.9414	1.84165	1.81953	1.80678
			9.1e-07			910	4.00265e-20	1.36254e-19	2.71047e-20	1.84151e-20	1.53441e-20	1.46632e-20	1.45318e-20	1.44613e-20		910	4.89247	16.6545	3.31303	2.25089	1.87552	1.79229	1.77623	1.76762
			9.2e-07			920	5.15311e-20	1.19686e-19	2.44638e-20	1.7463e-20	1.48751e-20	1.43051e-20	1.42144e-20	1.41721e-20		920	6.29868	14.6293	2.99023	2.13451	1.8182	1.74852	1.73744	1.73226
			9.3e-07			930	6.76081e-20	9.68321e-20	2.23993e-20	1.66643e-20	1.44639e-20	1.39855e-20	1.39285e-20	1.39096e-20		930	8.26379	11.8359	2.73788	2.03689	1.76793	1.70946	1.7025	1.70018
			9.4e-07			940	8.87446e-20	7.67193e-20	2.0753e-20	1.59865e-20	1.41006e-20	1.36987e-20	1.36697e-20	1.36704e-20		940	10.8473	9.37745	2.53666	1.95404	1.72353	1.6744	1.67086	1.67094
			9.5e-07			950	1.12401e-19	6.14638e-20	1.94174e-20	1.54053e-20	1.37776e-20	1.34399e-20	1.34343e-20	1.34515e-20		950	13.7389	7.51277	2.3734	1.883	1.68405	1.64277	1.64208	1.64419
			9.6e-07			960	1.30451e-19	5.03749e-20	1.83169e-20	1.49021e-20	1.34886e-20	1.32053e-20	1.32193e-20	1.32505e-20		960	15.9451	6.15736	2.23889	1.8215	1.64873	1.61409	1.6158	1.61962
			9.7e-07			970	1.33273e-19	4.23213e-20	1.73982e-20	1.4463e-20	1.32288e-20	1.29916e-20	1.30221e-20	1.30652e-20		970	16.29	5.17296	2.12659	1.76782	1.61696	1.58797	1.5917	1.59697
			9.8e-07			980	1.20599e-19	3.6384e-20	1.66218e-20	1.40768e-20	1.29939e-20	1.27963e-20	1.28407e-20	1.28939e-20		980	14.741	4.44724	2.0317	1.72062	1.58825	1.5641	1.56953	1.57603
			9.9e-07			990	9.98112e-20	3.16599e-20	1.59213e-20	1.37165e-20	1.27703e-20	1.2609e-20	1.26662e-20	1.27285e-20		990	12.2	3.86981	1.94607	1.67658	1.56092	1.5412	1.5482	1.55582
			1e-06			1000	7.94003e-20	2.79639e-20	1.53017e-20	1.33873e-20	1.25615e-20	1.24325e-20	1.2501e-20	1.25714e-20		1000	9.70515	3.41805	1.87034	1.63634	1.5354	1.51964	1.528	1.53662

## Sheet: E2 peak resonace comparison 
			Enhancement Polarization along X axis									Enhancement Polarization along y axis
			Thikness	Sharp corner	Round corner						Thikness	Sharp corner	Round corner
			8	970	930						8	740	710
			10	910	880						10	710	670
			15	830	800						15	660	630
			20	780	750						20	650	610
			30	735	710						30	620	590
			40	710	690						40	600	580
			50	700	680						50	590	580
			60	690	670						60	590	580

## Sheet: Sharp corner Absorption_Pol Y
										Polarization along short axis
		Absorption	pol Y	l 100nm	w 60nm	normal light	air 400nm	pml 300nm		Light in normal incidence					Pabs/(lxw)*c*Permityvity of air
																normalized
		lda(m)			lda(nm)	8nm	10nm	15nm	20nm	30nm	40nm	50nm	60nm
		4e-07			400	5.86567e-18	7.14232e-18	9.88183e-18	1.20566e-17	1.52558e-17	1.75876e-17	1.95356e-17	2.13853e-17		lda(nm)	8nm	10nm	15nm	20nm	30nm	40nm	50nm	60nm
		4.1e-07			410	5.78899e-18	7.06484e-18	9.81698e-18	1.20146e-17	1.52665e-17	1.76439e-17	1.96184e-17	2.14682e-17		400	0.368215	0.448357	0.620328	0.756852	0.957678	1.10406	1.22634	1.34245
		4.2e-07			420	5.68927e-18	6.95818e-18	9.7108e-18	1.19233e-17	1.52205e-17	1.7643e-17	1.96478e-17	2.15046e-17		410	0.363402	0.443493	0.616257	0.754212	0.958348	1.10759	1.23154	1.34766
		4.3e-07			430	5.58038e-18	6.83901e-18	9.5846e-18	1.18061e-17	1.51408e-17	1.76048e-17	1.96403e-17	2.15078e-17		420	0.357142	0.436797	0.609592	0.748483	0.955463	1.10753	1.23339	1.34995
		4.4e-07			440	5.40223e-18	6.64692e-18	9.39178e-18	1.16384e-17	1.50444e-17	1.75779e-17	1.96681e-17	2.15701e-17		430	0.350306	0.429316	0.60167	0.741126	0.950457	1.10513	1.23291	1.35014
		4.5e-07			450	5.21738e-18	6.44626e-18	9.18775e-18	1.14589e-17	1.49374e-17	1.75424e-17	1.96903e-17	2.16317e-17		440	0.339123	0.417258	0.589566	0.730596	0.944406	1.10345	1.23466	1.35405
		4.6e-07			460	4.98558e-18	6.1848e-18	8.89503e-18	1.11733e-17	1.47101e-17	1.73857e-17	1.95961e-17	2.15843e-17		450	0.327519	0.404662	0.576757	0.719329	0.93769	1.10122	1.23605	1.35792
		4.7e-07			470	4.74983e-18	5.9157e-18	8.58538e-18	1.08636e-17	1.44502e-17	1.71926e-17	1.94646e-17	2.15011e-17		460	0.312968	0.388248	0.558382	0.701403	0.923424	1.09138	1.23014	1.35494
		4.8e-07			480	4.49661e-18	5.65119e-18	8.35926e-18	1.07237e-17	1.45013e-17	1.74049e-17	1.98034e-17	2.19405e-17		470	0.298169	0.371356	0.538944	0.681958	0.907108	1.07926	1.22188	1.34972
		4.9e-07			490	4.23186e-18	5.37262e-18	8.12394e-18	1.05912e-17	1.46009e-17	1.77005e-17	2.02526e-17	2.25127e-17		480	0.282273	0.354751	0.524749	0.673176	0.910311	1.09258	1.24315	1.37731
		5e-07			500	4.00833e-18	5.15928e-18	8.03834e-18	1.07031e-17	1.50959e-17	1.8483e-17	2.12436e-17	2.36652e-17		490	0.265654	0.337265	0.509978	0.664861	0.916568	1.11114	1.27135	1.41323
		5.1e-07			510	3.84518e-18	5.05052e-18	8.23319e-18	1.12947e-17	1.63562e-17	2.01736e-17	2.32099e-17	2.58317e-17		500	0.251621	0.323872	0.504604	0.671885	0.947641	1.16026	1.33356	1.48558
		5.2e-07			520	3.65401e-18	4.91303e-18	8.48129e-18	1.20708e-17	1.79453e-17	2.22298e-17	2.55449e-17	2.83637e-17		510	0.24138	0.317045	0.516835	0.709023	1.02676	1.26639	1.45699	1.62158
		5.3e-07			530	3.75326e-18	5.16438e-18	9.36279e-18	1.35962e-17	2.01224e-17	2.46697e-17	2.80765e-17	3.09126e-17		520	0.229379	0.308414	0.53241	0.757739	1.12651	1.39547	1.60357	1.78052
		5.4e-07			540	3.91302e-18	5.53396e-18	1.06e-17	1.55394e-17	2.25281e-17	2.72745e-17	3.07002e-17	3.34513e-17		530	0.23561	0.324192	0.587746	0.853494	1.26318	1.54863	1.7625	1.94053
		5.5e-07			550	4.09551e-18	6.00568e-18	1.22649e-17	1.77004e-17	2.49539e-17	2.99463e-17	3.33278e-17	3.58236e-17		540	0.245639	0.347392	0.665409	0.975482	1.4142	1.71215	1.92719	2.0999
		5.6e-07			560	4.33215e-18	6.71959e-18	1.43663e-17	1.95771e-17	2.75775e-17	3.29006e-17	3.60573e-17	3.79159e-17		550	0.257094	0.377004	0.769927	1.11114	1.56647	1.87987	2.09214	2.24881
		5.7e-07			570	4.63748e-18	7.8189e-18	1.61597e-17	2.09992e-17	3.11506e-17	3.65362e-17	3.86371e-17	3.93004e-17		560	0.271949	0.42182	0.901841	1.22895	1.73117	2.06532	2.26349	2.38016
		5.8e-07			580	5.14596e-18	9.56257e-18	1.68372e-17	2.2997e-17	3.59881e-17	3.98735e-17	3.90346e-17	3.8123e-17		570	0.291116	0.490828	1.01442	1.31822	1.95547	2.29354	2.42543	2.46707
		5.9e-07			590	6.21582e-18	1.19567e-17	1.756e-17	2.73023e-17	4.00067e-17	3.88574e-17	3.47658e-17	3.26729e-17		580	0.323036	0.600287	1.05695	1.44363	2.25914	2.50305	2.45039	2.39316
		6e-07			600	8.03284e-18	1.32227e-17	2.03447e-17	3.42443e-17	3.89882e-17	3.21213e-17	2.81427e-17	2.55542e-17		590	0.390196	0.750579	1.10232	1.71389	2.51141	2.43926	2.18241	2.05103
		6.1e-07			610	1.04422e-17	1.30798e-17	2.58027e-17	4.05218e-17	3.41019e-17	2.42787e-17	2.26121e-17	1.97687e-17		600	0.504259	0.830051	1.27713	2.14968	2.44747	2.01641	1.76665	1.60415
		6.2e-07			620	1.256e-17	1.38395e-17	3.16435e-17	4.04514e-17	2.93461e-17	1.9191e-17	1.82532e-17	1.60846e-17		610	0.655504	0.821083	1.61976	2.54374	2.14074	1.52409	1.41947	1.24097
		6.3e-07			630	1.4012e-17	1.54307e-17	3.41308e-17	3.80777e-17	2.42762e-17	1.70057e-17	1.48956e-17	1.40304e-17		620	0.788447	0.868768	1.98641	2.53932	1.84219	1.20471	1.14584	1.0097
		6.4e-07			640	1.3094e-17	1.69886e-17	3.60346e-17	3.72844e-17	1.87503e-17	1.49852e-17	1.24793e-17	1.20674e-17		630	0.879598	0.96866	2.14255	2.39031	1.52393	1.06752	0.935065	0.880752
		6.5e-07			650	1.00128e-17	1.75647e-17	4.24173e-17	3.16917e-17	1.35554e-17	1.1782e-17	9.56321e-18	9.23208e-18		640	0.821969	1.06645	2.26206	2.34052	1.17704	0.940692	0.783387	0.757527
		6.6e-07			660	7.97213e-18	1.72769e-17	5.06989e-17	2.33621e-17	9.63049e-18	8.47549e-18	6.75489e-18	6.27681e-18		650	0.628551	1.10262	2.66273	1.98943	0.850933	0.739609	0.600327	0.57954
		6.7e-07			670	7.88453e-18	1.9348e-17	4.31847e-17	1.67108e-17	7.76707e-18	6.13779e-18	4.76869e-18	4.35643e-18		660	0.500448	1.08455	3.18261	1.46655	0.604551	0.532046	0.424036	0.394025
		6.8e-07			680	8.92514e-18	2.4793e-17	2.79875e-17	1.18091e-17	5.97904e-18	4.68989e-18	3.46245e-18	3.23574e-18		670	0.494949	1.21456	2.7109	1.04901	0.487575	0.385297	0.299353	0.273473
		6.9e-07			690	1.11144e-17	3.61869e-17	1.74278e-17	7.94082e-18	4.19851e-18	3.41417e-18	2.66238e-18	2.53748e-18		680	0.560273	1.55637	1.7569	0.74131	0.375332	0.294406	0.217354	0.203122
		7e-07			700	1.49317e-17	5.24572e-17	1.13826e-17	5.48723e-18	3.06888e-18	2.56069e-18	2.13446e-18	2.06272e-18		690	0.697704	2.27162	1.09403	0.498482	0.26356	0.214323	0.16713	0.15929
		7.1e-07			710	2.18932e-17	5.93687e-17	7.90242e-18	4.05188e-18	2.39474e-18	2.03794e-18	1.77838e-18	1.73696e-18		700	0.937335	3.29298	0.714541	0.344459	0.192648	0.160746	0.13399	0.129487
		7.2e-07			720	3.43124e-17	4.51734e-17	5.81391e-18	3.16555e-18	1.96452e-18	1.6993e-18	1.5291e-18	1.50639e-18		710	1.37434	3.72685	0.496071	0.254355	0.150329	0.127931	0.111637	0.109037
		7.3e-07			730	5.20961e-17	2.8817e-17	4.46777e-18	2.56345e-18	1.65742e-18	1.45349e-18	1.33609e-18	1.32558e-18		720	2.15395	2.83574	0.364966	0.198716	0.123322	0.106673	0.0959889	0.0945628
		7.4e-07			740	6.33283e-17	1.84994e-17	3.5507e-18	2.13059e-18	1.42609e-18	1.26564e-18	1.18207e-18	1.17989e-18		730	3.27031	1.80898	0.280462	0.16092	0.104044	0.091242	0.0838723	0.083213
		7.5e-07			750	5.34445e-17	1.25388e-17	2.89751e-18	1.80634e-18	1.24534e-18	1.11696e-18	1.05637e-18	1.06002e-18		740	3.97541	1.16129	0.222894	0.133747	0.089522	0.0794499	0.0742041	0.0740673
		7.6e-07			760	3.57289e-17	8.92558e-18	2.41241e-18	1.55543e-18	1.10089e-18	9.97049e-19	9.52962e-19	9.6092e-19		750	3.35496	0.787121	0.18189	0.113392	0.0781756	0.0701168	0.066313	0.0665425
		7.7e-07			770	2.28017e-17	6.62356e-18	2.04274e-18	1.35736e-18	9.83834e-19	8.99184e-19	8.67394e-19	8.78641e-19		760	2.24287	0.5603	0.151438	0.0976415	0.069108	0.0625894	0.0598218	0.0603214
		7.8e-07			780	1.52541e-17	5.12155e-18	1.7572e-18	1.19828e-18	8.86761e-19	8.17149e-19	7.94509e-19	8.0816e-19		770	1.43137	0.415791	0.128233	0.085208	0.0617598	0.056446	0.0544504	0.0551564
		7.9e-07			790	1.07912e-17	4.08979e-18	1.53145e-18	1.06807e-18	8.05034e-19	7.47396e-19	7.31717e-19	7.47133e-19		780	0.957569	0.321503	0.110307	0.0752213	0.0556661	0.0512962	0.049875	0.050732
		8e-07			800	8.01086e-18	3.35061e-18	1.34945e-18	9.59845e-19	7.35355e-19	6.87386e-19	6.77095e-19	6.93804e-19		790	0.677415	0.256735	0.096136	0.0670479	0.0505357	0.0469175	0.0459333	0.046901
		8.1e-07			810	6.18297e-18	2.80246e-18	1.20029e-18	8.6869e-19	6.75313e-19	6.35241e-19	6.29182e-19	6.46832e-19		800	0.502879	0.210333	0.0847115	0.0602539	0.0461616	0.0431504	0.0425044	0.0435533
		8.2e-07			820	4.92335e-18	2.3842e-18	1.07626e-18	7.91035e-19	6.23098e-19	5.89544e-19	5.86846e-19	6.05169e-19		810	0.388134	0.175923	0.0753476	0.0545317	0.0423925	0.039877	0.0394967	0.0406046
		8.3e-07			830	3.92917e-18	2.01811e-18	9.56385e-19	7.1343e-19	5.69248e-19	5.41754e-19	5.41954e-19	5.60632e-19		820	0.309061	0.149667	0.0675618	0.0496569	0.0391147	0.0370084	0.036839	0.0379893
		8.4e-07			840	3.20394e-18	1.72917e-18	8.54887e-19	6.46291e-19	5.2178e-19	4.99311e-19	5.01796e-19	5.20642e-19		830	0.246652	0.126686	0.0600367	0.0447853	0.0357344	0.0340084	0.0340209	0.0351934
		8.5e-07			850	2.66515e-18	1.49986e-18	7.69394e-19	5.88684e-19	4.80394e-19	4.62068e-19	4.6635e-19	4.85234e-19		840	0.201126	0.108548	0.0536652	0.0405707	0.0327546	0.031344	0.0315001	0.0326831
		8.6e-07			860	2.25402e-18	1.31471e-18	6.96653e-19	5.38839e-19	4.44058e-19	4.29177e-19	4.34878e-19	4.53704e-19		850	0.167304	0.0941533	0.0482985	0.0369544	0.0301565	0.0290062	0.029275	0.0304604
		8.7e-07			870	1.93313e-18	1.16294e-18	6.34202e-19	4.95388e-19	4.11958e-19	3.9996e-19	4.06784e-19	4.25482e-19		860	0.141495	0.0825302	0.0437322	0.0338254	0.0278756	0.0269415	0.0272993	0.0284811
		8.8e-07			880	1.67778e-18	1.03689e-18	5.8015e-19	4.57254e-19	3.83439e-19	3.73867e-19	3.81583e-19	4.00101e-19		870	0.121352	0.073003	0.0398118	0.0310978	0.0258605	0.0251073	0.0255357	0.0267095
		8.9e-07			890	1.47117e-18	9.31003e-19	5.33026e-19	4.23582e-19	3.57971e-19	3.50453e-19	3.58876e-19	3.77177e-19		880	0.105322	0.0650907	0.0364187	0.028704	0.0240702	0.0234694	0.0239537	0.0251162
		9e-07			900	1.32556e-18	8.57133e-19	5.01293e-19	4.01464e-19	3.41801e-19	3.35947e-19	3.45133e-19	3.63572e-19		890	0.0923524	0.0584434	0.0334605	0.0265902	0.0224715	0.0219996	0.0225283	0.0236771
		9.1e-07			910	1.20789e-18	7.96234e-19	4.74786e-19	3.82975e-19	3.28337e-19	3.23937e-19	3.33825e-19	3.52446e-19		900	0.0832115	0.0538062	0.0314685	0.0252017	0.0214564	0.021089	0.0216656	0.0228231
		9.2e-07			920	1.10698e-18	7.42373e-19	4.50528e-19	3.65826e-19	3.15685e-19	3.12582e-19	3.23075e-19	3.41833e-19		910	0.0758247	0.0499833	0.0298045	0.0240411	0.0206112	0.020335	0.0209557	0.0221246
		9.3e-07			930	1.01963e-18	6.94432e-19	4.28254e-19	3.49885e-19	3.03783e-19	3.01838e-19	3.12855e-19	3.31709e-19		920	0.0694905	0.0466022	0.0282817	0.0229646	0.019817	0.0196222	0.0202809	0.0214584
		9.4e-07			940	9.43371e-19	6.51517e-19	4.0774e-19	3.35036e-19	2.92574e-19	2.91666e-19	3.03134e-19	3.2205e-19		930	0.064007	0.0435927	0.0268835	0.0219639	0.0190699	0.0189478	0.0196394	0.0208229
		9.5e-07			950	8.76294e-19	6.129e-19	3.88793e-19	3.21176e-19	2.82004e-19	2.82026e-19	2.93882e-19	3.12832e-19		940	0.0592198	0.0408988	0.0255957	0.0210317	0.0183662	0.0183092	0.0190291	0.0202166
		9.6e-07			960	8.16897e-19	5.77988e-19	3.71248e-19	3.08217e-19	2.72026e-19	2.72884e-19	2.85074e-19	3.04031e-19		950	0.055009	0.0384746	0.0244063	0.0201617	0.0177027	0.0177041	0.0184484	0.0196379
		9.7e-07			970	7.63982e-19	5.46289e-19	3.54962e-19	2.96078e-19	2.62597e-19	2.64207e-19	2.76682e-19	2.95625e-19		960	0.0512804	0.036283	0.023305	0.0193482	0.0170763	0.0171302	0.0178954	0.0190854
		9.8e-07			980	7.16587e-19	5.17396e-19	3.3981e-19	2.84689e-19	2.53676e-19	2.55963e-19	2.68682e-19	2.87592e-19		970	0.0479587	0.0342931	0.0222826	0.0185862	0.0164844	0.0165855	0.0173686	0.0185578
		9.9e-07			990	6.70531e-19	4.88819e-19	3.24507e-19	2.73088e-19	2.44519e-19	2.4747e-19	2.60416e-19	2.79277e-19		980	0.0449835	0.0324793	0.0213314	0.0178712	0.0159244	0.016068	0.0168664	0.0180535
		1e-06			1000	6.27221e-19	4.61495e-19	3.09583e-19	2.61682e-19	2.35447e-19	2.39029e-19	2.52177e-19	2.70972e-19		990	0.0420924	0.0306854	0.0203708	0.017143	0.0153496	0.0155349	0.0163475	0.0175315
															1000	0.0393736	0.0289702	0.0194339	0.016427	0.0147801	0.0150049	0.0158303	0.0170102

## Sheet: Sharp corner Enhancement_Pol Y
									Polarization along short axis								r=125nm
									Light in normal incidence							3*E^2/(4*3.1416*r^3)
		Volume E^2	pol Y	l 100nm	w 60nm	normal light	air 400nm	pml 300nm								Normalized
		lda(m)			lda(nm)	8nm	10nm	15nm	20nm	30nm	40nm	50nm	60nm		lda(nm)	8nm	10nm	15nm	20nm	30nm	40nm	50nm	60nm
		4e-07			400	7.86361e-21	7.81096e-21	7.71515e-21	7.65408e-21	7.58172e-21	7.53442e-21	7.49388e-21	7.45525e-21		400	0.961174	0.95474	0.943029	0.935563	0.926719	0.920937	0.915982	0.911261
		4.1e-07			410	7.86743e-21	7.81525e-21	7.72054e-21	7.66077e-21	7.59169e-21	7.54825e-21	7.51221e-21	7.47884e-21		410	0.961641	0.955263	0.943688	0.936382	0.927938	0.922628	0.918222	0.914144
		4.2e-07			420	7.87277e-21	7.8213e-21	7.7281e-21	7.66979e-21	7.60401e-21	7.56434e-21	7.53254e-21	7.50397e-21		420	0.962294	0.956003	0.944611	0.937484	0.929444	0.924594	0.920708	0.917215
		4.3e-07			430	7.87908e-21	7.82855e-21	7.73726e-21	7.68072e-21	7.6186e-21	7.58286e-21	7.55532e-21	7.53134e-21		430	0.963066	0.956889	0.945731	0.93882	0.931226	0.926859	0.923492	0.920561
		4.4e-07			440	7.88794e-21	7.83796e-21	7.74706e-21	7.69064e-21	7.62973e-21	7.59655e-21	7.57244e-21	7.55245e-21		440	0.964148	0.95804	0.946928	0.940033	0.932587	0.928531	0.925585	0.923141
		4.5e-07			450	7.89732e-21	7.84798e-21	7.75752e-21	7.7012e-21	7.6414e-21	7.61071e-21	7.58998e-21	7.57384e-21		450	0.965296	0.959264	0.948207	0.941323	0.934013	0.930263	0.927728	0.925756
		4.6e-07			460	7.90828e-21	7.85968e-21	7.76935e-21	7.71227e-21	7.65149e-21	7.62137e-21	7.60237e-21	7.58861e-21		460	0.966634	0.960695	0.949653	0.942676	0.935247	0.931566	0.929243	0.927561
		4.7e-07			470	7.91943e-21	7.87169e-21	7.7816e-21	7.7237e-21	7.66156e-21	7.63153e-21	7.61378e-21	7.60193e-21		470	0.967998	0.962163	0.95115	0.944073	0.936477	0.932807	0.930638	0.92919
		4.8e-07			480	7.93155e-21	7.88394e-21	7.7923e-21	7.73265e-21	7.6699e-21	7.64253e-21	7.62923e-21	7.62267e-21		480	0.969479	0.96366	0.952458	0.945167	0.937497	0.934151	0.932527	0.931725
		4.9e-07			490	7.94496e-21	7.89795e-21	7.80584e-21	7.74555e-21	7.68482e-21	7.66291e-21	7.65677e-21	7.65804e-21		490	0.971118	0.965373	0.954113	0.946744	0.939321	0.936643	0.935892	0.936047
		5e-07			500	7.95998e-21	7.91454e-21	7.82554e-21	7.77004e-21	7.7249e-21	7.72199e-21	7.7353e-21	7.75561e-21		500	0.972955	0.967399	0.956522	0.949738	0.94422	0.943865	0.945491	0.947974
		5.1e-07			510	7.98155e-21	7.94095e-21	7.8678e-21	7.83548e-21	7.84755e-21	7.90065e-21	7.96447e-21	8.03112e-21		510	0.97559	0.970628	0.961687	0.957737	0.959211	0.965702	0.973503	0.981649
		5.2e-07			520	8.01503e-21	7.98534e-21	7.95209e-21	7.97581e-21	8.10826e-21	8.26304e-21	8.41107e-21	8.55211e-21		520	0.979683	0.976054	0.97199	0.974889	0.991079	1.01	1.02809	1.04533
		5.3e-07			530	8.04767e-21	8.03437e-21	8.07202e-21	8.19294e-21	8.49738e-21	8.77724e-21	9.0216e-21	9.24404e-21		530	0.983673	0.982047	0.986649	1.00143	1.03864	1.07285	1.10272	1.12991
		5.4e-07			540	8.09347e-21	8.10774e-21	8.27111e-21	8.54777e-21	9.06982e-21	9.50162e-21	9.8596e-21	1.01739e-20		540	0.989271	0.991015	1.01098	1.0448	1.10861	1.16139	1.20515	1.24356
		5.5e-07			550	8.15889e-21	8.22009e-21	8.61022e-21	9.09914e-21	9.8613e-21	1.04878e-20	1.09831e-20	1.13957e-20		550	0.997267	1.00475	1.05243	1.11219	1.20535	1.28194	1.34247	1.3929
		5.6e-07			560	8.24529e-21	8.39238e-21	9.15303e-21	9.80675e-21	1.08783e-20	1.1774e-20	1.24304e-20	1.29035e-20		560	1.00783	1.02581	1.11878	1.19869	1.32966	1.43915	1.51938	1.5772
		5.7e-07			570	8.36593e-21	8.68648e-21	9.88436e-21	1.06159e-20	1.23538e-20	1.36167e-20	1.43845e-20	1.47888e-20		570	1.02257	1.06175	1.20817	1.29759	1.51002	1.66438	1.75823	1.80764
		5.8e-07			580	8.55873e-21	9.2263e-21	1.06098e-20	1.1691e-20	1.46819e-20	1.62154e-20	1.66687e-20	1.67978e-20		580	1.04614	1.12774	1.29685	1.429	1.79458	1.98203	2.03743	2.05321
		5.9e-07			590	8.90793e-21	1.01078e-20	1.13184e-20	1.34967e-20	1.76623e-20	1.85612e-20	1.81078e-20	1.78862e-20		590	1.08882	1.23548	1.38346	1.64972	2.15887	2.26875	2.21333	2.18624
		6e-07			600	9.56717e-21	1.0987e-20	1.26543e-20	1.67142e-20	1.99912e-20	1.92966e-20	1.83478e-20	1.78871e-20		600	1.1694	1.34294	1.54675	2.04299	2.44354	2.35863	2.24266	2.18635
		6.1e-07			610	1.06578e-20	1.15431e-20	1.5298e-20	2.10183e-20	2.09119e-20	1.86879e-20	1.81275e-20	1.74453e-20		610	1.30271	1.41092	1.86989	2.56908	2.55607	2.28424	2.21574	2.13235
		6.2e-07			620	1.19978e-20	1.24157e-20	1.90121e-20	2.39169e-20	2.13459e-20	1.80182e-20	1.78028e-20	1.70955e-20		620	1.4665	1.51758	2.32386	2.92338	2.60912	2.20238	2.17605	2.08959
		6.3e-07			630	1.34186e-20	1.3828e-20	2.21493e-20	2.56099e-20	2.12596e-20	1.80643e-20	1.74402e-20	1.70798e-20		630	1.64016	1.69021	2.70732	3.13032	2.59857	2.20801	2.13173	2.08767
		6.4e-07			640	1.40381e-20	1.55761e-20	2.54226e-20	2.83347e-20	2.03872e-20	1.82511e-20	1.72443e-20	1.70627e-20		640	1.71589	1.90387	3.10743	3.46337	2.49194	2.23085	2.10778	2.08559
		6.5e-07			650	1.33071e-20	1.71827e-20	3.21566e-20	2.89838e-20	1.89348e-20	1.76978e-20	1.66001e-20	1.64608e-20		650	1.62654	2.10026	3.93052	3.54272	2.31441	2.16321	2.02904	2.01202
		6.6e-07			660	1.27275e-20	1.84325e-20	4.31315e-20	2.67429e-20	1.74409e-20	1.66173e-20	1.55916e-20	1.53624e-20		660	1.5557	2.25301	5.272	3.26881	2.13182	2.03115	1.90578	1.87775
		6.7e-07			670	1.28025e-20	2.04142e-20	4.21722e-20	2.30599e-20	1.63286e-20	1.52171e-20	1.43765e-20	1.41676e-20		670	1.56486	2.49525	5.15473	2.81863	1.99586	1.85999	1.75724	1.73172
		6.8e-07			680	1.36991e-20	2.51407e-20	3.32442e-20	1.99978e-20	1.52194e-20	1.42699e-20	1.34635e-20	1.33765e-20		680	1.67446	3.07296	4.06346	2.44435	1.86028	1.74422	1.64565	1.63502
		6.9e-07			690	1.5583e-20	3.54359e-20	2.57957e-20	1.72847e-20	1.39563e-20	1.335e-20	1.28386e-20	1.28298e-20		690	1.90473	4.33135	3.15303	2.11272	1.70588	1.63178	1.56927	1.56819
		7e-07			700	1.90211e-20	5.19445e-20	2.10597e-20	1.53549e-20	1.30518e-20	1.26604e-20	1.23859e-20	1.2423e-20		700	2.32496	6.34922	2.57415	1.87685	1.59533	1.54748	1.51394	1.51847
		7.1e-07			710	2.53572e-20	6.23099e-20	1.7987e-20	1.40594e-20	1.24213e-20	1.21638e-20	1.20272e-20	1.20938e-20		710	3.09943	7.61618	2.19857	1.71849	1.51826	1.48679	1.47009	1.47824
		7.2e-07			720	3.69357e-20	5.25077e-20	1.59444e-20	1.31554e-20	1.19563e-20	1.17886e-20	1.17335e-20	1.18199e-20		720	4.51468	6.41806	1.9489	1.608	1.46143	1.44093	1.4342	1.44476
		7.3e-07			730	5.48064e-20	3.8516e-20	1.45693e-20	1.25091e-20	1.16041e-20	1.14984e-20	1.14936e-20	1.15932e-20		730	6.69902	4.70784	1.78081	1.529	1.41838	1.40546	1.40487	1.41705
		7.4e-07			740	6.86198e-20	2.89982e-20	1.35942e-20	1.20229e-20	1.13248e-20	1.12641e-20	1.12924e-20	1.14012e-20		740	8.38744	3.54447	1.66162	1.46957	1.38424	1.37682	1.38028	1.39358
		7.5e-07			750	6.24533e-20	2.32119e-20	1.28732e-20	1.16433e-20	1.10963e-20	1.10692e-20	1.11205e-20	1.12357e-20		750	7.63371	2.83721	1.5735	1.42317	1.35631	1.353	1.35926	1.37334
		7.6e-07			760	4.66055e-20	1.95169e-20	1.23077e-20	1.13309e-20	1.09004e-20	1.08998e-20	1.09679e-20	1.10876e-20		760	5.69662	2.38556	1.50438	1.38498	1.33236	1.33229	1.34061	1.35525
		7.7e-07			770	3.40055e-20	1.70393e-20	1.18499e-20	1.10665e-20	1.07284e-20	1.07491e-20	1.08299e-20	1.09529e-20		770	4.15651	2.08272	1.44842	1.35266	1.31134	1.31387	1.32375	1.33878
		7.8e-07			780	2.63364e-20	1.53758e-20	1.14867e-20	1.0848e-20	1.05813e-20	1.06185e-20	1.07085e-20	1.08336e-20		780	3.21911	1.8794	1.40403	1.32595	1.29336	1.2979	1.30891	1.3242
		7.9e-07			790	2.16505e-20	1.42023e-20	1.11922e-20	1.06641e-20	1.04536e-20	1.05038e-20	1.06006e-20	1.07269e-20		790	2.64636	1.73596	1.36803	1.30349	1.27776	1.28388	1.29572	1.31116
		8e-07			800	1.86468e-20	1.33401e-20	1.09489e-20	1.05073e-20	1.03416e-20	1.0402e-20	1.05039e-20	1.06308e-20		800	2.27921	1.63057	1.33829	1.28431	1.26407	1.27144	1.2839	1.29942
		8.1e-07			810	1.66201e-20	1.26852e-20	1.07446e-20	1.03717e-20	1.02424e-20	1.03109e-20	1.04165e-20	1.05436e-20		810	2.03148	1.55052	1.31332	1.26774	1.25194	1.26031	1.27322	1.28876
		8.2e-07			820	1.51893e-20	1.21738e-20	1.05707e-20	1.02533e-20	1.01537e-20	1.02288e-20	1.03371e-20	1.0464e-20		820	1.85659	1.48801	1.29207	1.25327	1.2411	1.25027	1.26351	1.27902
		8.3e-07			830	1.40762e-20	1.17399e-20	1.04121e-20	1.01431e-20	1.00698e-20	1.01505e-20	1.02609e-20	1.03874e-20		830	1.72055	1.43498	1.27268	1.23979	1.23084	1.2407	1.2542	1.26966
		8.4e-07			840	1.32428e-20	1.13889e-20	1.02746e-20	1.00453e-20	9.99383e-21	1.00791e-20	1.0191e-20	1.03168e-20		840	1.61868	1.39207	1.25587	1.22784	1.22155	1.23198	1.24566	1.26103
		8.5e-07			850	1.26048e-20	1.11017e-20	1.01549e-20	9.95844e-21	9.92512e-21	1.0014e-20	1.01269e-20	1.02518e-20		850	1.5407	1.35697	1.24124	1.21723	1.21316	1.22402	1.23781	1.25309
		8.6e-07			860	1.21039e-20	1.08629e-20	1.00498e-20	9.88074e-21	9.86259e-21	9.95432e-21	1.00677e-20	1.01917e-20		860	1.47946	1.32778	1.2284	1.20773	1.20551	1.21672	1.23058	1.24574
		8.7e-07			870	1.17018e-20	1.06615e-20	9.95677e-21	9.81075e-21	9.80537e-21	9.89934e-21	1.00129e-20	1.01358e-20		870	1.43032	1.30316	1.21702	1.19917	1.19852	1.21	1.22388	1.23891
		8.8e-07			880	1.13732e-20	1.04895e-20	9.87378e-21	9.74733e-21	9.75278e-21	9.84847e-21	9.96198e-21	1.00837e-20		880	1.39016	1.28214	1.20688	1.19142	1.19209	1.20379	1.21766	1.23254
		8.9e-07			890	1.11003e-20	1.03411e-20	9.79927e-21	9.68956e-21	9.70422e-21	9.80123e-21	9.91448e-21	1.0035e-20		890	1.3568	1.264	1.19777	1.18436	1.18615	1.19801	1.21185	1.22659
		9e-07			900	1.08647e-20	1.02086e-20	9.73048e-21	9.63557e-21	9.65836e-21	9.75639e-21	9.86924e-21	9.9885e-21		900	1.328	1.2478	1.18936	1.17776	1.18055	1.19253	1.20632	1.2209
		9.1e-07			910	1.06637e-20	1.00919e-20	9.66787e-21	9.58582e-21	9.61561e-21	9.71438e-21	9.82669e-21	9.94466e-21		910	1.30343	1.23353	1.18171	1.17168	1.17532	1.1874	1.20112	1.21554
		9.2e-07			920	1.04914e-20	9.98894e-21	9.61094e-21	9.54002e-21	9.57582e-21	9.6751e-21	9.78675e-21	9.90342e-21		920	1.28237	1.22096	1.17475	1.16608	1.17046	1.18259	1.19624	1.2105
		9.3e-07			930	1.03423e-20	9.89752e-21	9.55892e-21	9.49772e-21	9.53868e-21	9.63825e-21	9.74917e-21	9.86453e-21		930	1.26415	1.20978	1.16839	1.16091	1.16592	1.17809	1.19165	1.20575
		9.4e-07			940	1.02121e-20	9.81579e-21	9.51119e-21	9.45851e-21	9.50391e-21	9.60361e-21	9.71372e-21	9.82777e-21		940	1.24823	1.19979	1.16256	1.15612	1.16167	1.17386	1.18732	1.20126
		9.5e-07			950	1.00974e-20	9.74226e-21	9.46721e-21	9.42203e-21	9.47128e-21	9.57095e-21	9.68021e-21	9.79295e-21		950	1.23422	1.1908	1.15718	1.15166	1.15768	1.16986	1.18322	1.197
		9.6e-07			960	9.99577e-21	9.67577e-21	9.42656e-21	9.38799e-21	9.44058e-21	9.5401e-21	9.64846e-21	9.75991e-21		960	1.22179	1.18268	1.15221	1.1475	1.15393	1.16609	1.17934	1.19296
		9.7e-07			970	9.90499e-21	9.61534e-21	9.38883e-21	9.35614e-21	9.41162e-21	9.51089e-21	9.61833e-21	9.7285e-21		970	1.21069	1.17529	1.1476	1.14361	1.15039	1.16252	1.17566	1.18912
		9.8e-07			980	9.82352e-21	9.56017e-21	9.35373e-21	9.32627e-21	9.38425e-21	9.48319e-21	9.58968e-21	9.69858e-21		980	1.20074	1.16855	1.14331	1.13996	1.14704	1.15914	1.17215	1.18546
		9.9e-07			990	9.74544e-21	9.50665e-21	9.31928e-21	9.29686e-21	9.35724e-21	9.45583e-21	9.56136e-21	9.66901e-21		990	1.19119	1.162	1.1391	1.13636	1.14374	1.15579	1.16869	1.18185
		1e-06			1000	9.67241e-21	9.45593e-21	9.28617e-21	9.26843e-21	9.33104e-21	9.42925e-21	9.5338e-21	9.6402e-21		1000	1.18227	1.1558	1.13505	1.13289	1.14054	1.15254	1.16532	1.17833
