# Supplementary material for: Calculated thickness dependent plasmonic properties of gold nanobars in the visible to near-infrared light regime
Source: PLoS One. 2017 May 9;12(5):e0177463. doi: 10.1371/journal.pone.0177463 (PMC5423688; doi:10.1371/journal.pone.0177463)
Supplement: S2 File — (XLSX) [file pone.0177463.s002.xlsx]

## Sheet: Round corner Absorption_Pol X
		3D rectangular round corner l100nm,w60nm,t8,10,air400nm, pml 300nm,pol x, normal incidence
															Pabs/(lxw)*c*permitivity of air
			Absorption raw data				Polarization along long axis
							Light in normal incidence
		lda(nm)	8nm	10nm	15nm	20nm	30nm	40nm	50nm	60nm			lda(nm)	8nm	10nm	15nm	20nm	30nm	40nm	50nm	60nm
		400	5.1645e-18	6.26042e-18	8.69691e-18	1.07726e-17	1.41288e-17	1.67902e-17	1.91061e-17	2.13398e-17			400	0.324199	0.392996	0.545945	0.676245	0.886928	1.054	1.19938	1.3396
		410	5.09602e-18	6.19376e-18	8.6543e-18	1.07718e-17	1.42308e-17	1.69876e-17	1.93706e-17	2.16353e-17			410	0.319901	0.388811	0.543271	0.676196	0.893332	1.06639	1.21598	1.35815
		420	5.01158e-18	6.10689e-18	8.58186e-18	1.07334e-17	1.42862e-17	1.71374e-17	1.95919e-17	2.18945e-17			420	0.3146	0.383358	0.538723	0.673786	0.896811	1.0758	1.22988	1.37442
		430	4.92042e-18	6.01059e-18	8.49297e-18	1.06721e-17	1.43093e-17	1.72515e-17	1.97792e-17	2.21251e-17			430	0.308878	0.377313	0.533143	0.669934	0.898262	1.08295	1.24163	1.3889
		440	4.74389e-18	5.81275e-18	8.26748e-18	1.04465e-17	1.41335e-17	1.71535e-17	1.97572e-17	2.21593e-17			440	0.297796	0.364893	0.518988	0.655773	0.887228	1.0768	1.24025	1.39104
		450	4.55923e-18	5.60347e-18	8.02132e-18	1.01907e-17	1.39113e-17	1.69984e-17	1.96737e-17	2.21333e-17			450	0.286204	0.351756	0.503536	0.639717	0.873276	1.06707	1.23501	1.38941
		460	4.34363e-18	5.3545e-18	7.71428e-18	9.85438e-18	1.35767e-17	1.67104e-17	1.9446e-17	2.19581e-17			460	0.27267	0.336127	0.484261	0.618605	0.852275	1.04899	1.22071	1.37841
		470	4.12608e-18	5.10101e-18	7.39457e-18	9.49578e-18	1.32e-17	1.63635e-17	1.91476e-17	2.1706e-17			470	0.259013	0.320214	0.464192	0.596094	0.828627	1.02721	1.20199	1.36259
		480	3.82877e-18	4.75538e-18	6.95473e-18	8.99324e-18	1.26475e-17	1.58267e-17	1.8662e-17	2.12848e-17			480	0.24035	0.298517	0.436581	0.564548	0.793941	0.993515	1.1715	1.33614
		490	3.52325e-18	4.39876e-18	6.49518e-18	8.45985e-18	1.20422e-17	1.52212e-17	1.80993e-17	2.07852e-17			490	0.221171	0.276131	0.407733	0.531064	0.755945	0.955504	1.13618	1.30478
		500	3.22715e-18	4.05693e-18	6.05955e-18	7.9532e-18	1.14681e-17	1.46564e-17	1.75958e-17	2.03721e-17			500	0.202583	0.254673	0.380386	0.49926	0.719905	0.920052	1.10457	1.27885
		510	2.94715e-18	3.74422e-18	5.67287e-18	7.49576e-18	1.09489e-17	1.41726e-17	1.72208e-17	2.01513e-17			510	0.185006	0.235042	0.356112	0.470544	0.687314	0.889681	1.08103	1.26499
		520	2.67222e-18	3.44761e-18	5.30908e-18	7.02433e-18	1.0353e-17	1.35875e-17	1.67544e-17	1.98615e-17			520	0.167748	0.216422	0.333276	0.44095	0.649903	0.852953	1.05175	1.2468
		530	2.65188e-18	3.47462e-18	5.36383e-18	7.01865e-18	1.0357e-17	1.37219e-17	1.70937e-17	2.04199e-17			530	0.166471	0.218118	0.336712	0.440593	0.650159	0.861388	1.07305	1.28185
		540	2.70009e-18	3.6024e-18	5.44592e-18	6.98286e-18	1.03354e-17	1.38525e-17	1.74493e-17	2.1021e-17			540	0.169497	0.22614	0.341865	0.438347	0.648801	0.869587	1.09537	1.31959
		550	2.82123e-18	3.80981e-18	5.37165e-18	6.77626e-18	1.01909e-17	1.38798e-17	1.77091e-17	2.15954e-17			550	0.177102	0.239159	0.337203	0.425377	0.639732	0.871298	1.11168	1.35564
		560	3.07565e-18	4.02756e-18	5.07015e-18	6.48943e-18	1.01025e-17	1.40043e-17	1.80445e-17	2.22928e-17			560	0.193073	0.252829	0.318277	0.407372	0.63418	0.879116	1.13273	1.39942
		570	3.4471e-18	3.97307e-18	4.65245e-18	6.20982e-18	1.00992e-17	1.4245e-17	1.84209e-17	2.28209e-17			570	0.21639	0.249408	0.292056	0.389819	0.633976	0.894223	1.15636	1.43257
		580	3.73815e-18	3.51393e-18	4.28428e-18	6.00647e-18	1.02245e-17	1.46966e-17	1.90296e-17	2.33018e-17			580	0.234661	0.220586	0.268944	0.377054	0.641841	0.922574	1.19457	1.46276
		590	3.44317e-18	2.98102e-18	4.11154e-18	6.0428e-18	1.07691e-17	1.58055e-17	2.05061e-17	2.47124e-17			590	0.216143	0.187132	0.258101	0.379335	0.676026	0.992185	1.28726	1.55131
		600	2.7557e-18	2.61358e-18	4.05401e-18	6.21325e-18	1.1604e-17	1.74408e-17	2.27213e-17	2.70389e-17			600	0.172988	0.164066	0.254489	0.390034	0.728439	1.09484	1.42632	1.69735
		610	2.21381e-18	2.38651e-18	4.05741e-18	6.46847e-18	1.27027e-17	1.95993e-17	2.56186e-17	3.00654e-17			610	0.138971	0.149812	0.254703	0.406056	0.797407	1.23034	1.6082	1.88734
		620	1.88316e-18	2.24463e-18	4.10253e-18	6.80264e-18	1.41151e-17	2.2379e-17	2.91941e-17	3.3519e-17			620	0.118215	0.140906	0.257535	0.427033	0.886071	1.40483	1.83265	2.10414
		630	1.68203e-18	2.15054e-18	4.17675e-18	7.21281e-18	1.59014e-17	2.58579e-17	3.32889e-17	3.68808e-17			630	0.105589	0.135	0.262194	0.452781	0.998204	1.62322	2.0897	2.31518
		640	1.54578e-18	2.08154e-18	4.27839e-18	7.7239e-18	1.82333e-17	3.01986e-17	3.75503e-17	3.93165e-17			640	0.0970361	0.130668	0.268574	0.484865	1.14459	1.89571	2.35721	2.46808
		650	1.44512e-18	2.02702e-18	4.40648e-18	8.36032e-18	2.13039e-17	3.53008e-17	4.09512e-17	3.96147e-17			650	0.0907171	0.127245	0.276615	0.524816	1.33735	2.216	2.57069	2.4868
		660	1.36418e-18	1.98043e-18	4.56191e-18	9.15848e-18	2.53599e-17	4.04725e-17	4.18536e-17	3.69111e-17			660	0.0856359	0.124321	0.286372	0.57492	1.59196	2.54064	2.62734	2.31708
		670	1.40872e-18	2.10903e-18	5.15631e-18	1.0994e-17	3.24165e-17	4.57617e-17	4.06909e-17	3.31999e-17			670	0.088432	0.132393	0.323685	0.690146	2.03493	2.87267	2.55435	2.08411
		680	1.46687e-18	2.26053e-18	5.89394e-18	1.34546e-17	4.10344e-17	4.69292e-17	3.61816e-17	2.81456e-17			680	0.0920821	0.141904	0.36999	0.844609	2.57592	2.94596	2.27129	1.76683
		690	1.53748e-18	2.43774e-18	6.82123e-18	1.68216e-17	4.96393e-17	4.30648e-17	3.01039e-17	2.30162e-17			690	0.0965147	0.153028	0.428201	1.05597	3.11609	2.70338	1.88976	1.44484
		700	1.62045e-18	2.64472e-18	8.00513e-18	2.15166e-17	5.46011e-17	3.60702e-17	2.4129e-17	1.85203e-17			700	0.101723	0.166021	0.502519	1.3507	3.42756	2.26429	1.51469	1.16261
		710	1.74512e-18	2.93675e-18	9.71679e-18	2.8595e-17	5.27434e-17	2.87371e-17	1.91921e-17	1.49754e-17			710	0.109549	0.184354	0.609968	1.79504	3.31095	1.80396	1.20478	0.940077
		720	1.91838e-18	3.3365e-18	1.22173e-17	3.89823e-17	4.49709e-17	2.25627e-17	1.54028e-17	1.2282e-17			720	0.120426	0.209448	0.766939	2.4471	2.82303	1.41636	0.966907	0.770997
		730	2.11649e-18	3.81376e-18	1.56617e-17	5.20929e-17	3.55368e-17	1.776e-17	1.24914e-17	1.01798e-17			730	0.132862	0.239407	0.983159	3.27011	2.23081	1.11488	0.784142	0.639034
		740	2.34368e-18	4.38878e-18	2.05088e-17	6.46147e-17	2.73402e-17	1.41489e-17	1.02636e-17	8.53593e-18			740	0.147124	0.275504	1.28743	4.05616	1.71627	0.888189	0.644295	0.53584
		750	2.60531e-18	5.08886e-18	2.74403e-17	6.95423e-17	2.10695e-17	1.14465e-17	8.54783e-18	7.24037e-18			750	0.163548	0.319452	1.72255	4.36549	1.32263	0.718549	0.536587	0.454511
		760	2.92774e-18	5.99774e-18	3.77126e-17	6.30159e-17	1.64211e-17	9.39582e-18	7.20801e-18	6.20834e-18			760	0.183788	0.376506	2.36739	3.9558	1.03083	0.589819	0.452481	0.389726
		770	3.33806e-18	7.22398e-18	5.24375e-17	4.98903e-17	1.3003e-17	7.8233e-18	6.15185e-18	5.38014e-18			770	0.209545	0.453483	3.29175	3.13185	0.81626	0.491105	0.38618	0.337736
		780	3.82473e-18	8.80382e-18	6.92229e-17	3.74054e-17	1.05125e-17	6.61201e-18	5.31255e-18	4.70865e-18			780	0.240096	0.552657	4.34544	2.34811	0.659916	0.415066	0.333494	0.295584
		790	4.40704e-18	1.08765e-17	8.02636e-17	2.79328e-17	8.66092e-18	5.66243e-18	4.6359e-18	4.15749e-18			790	0.276651	0.682765	5.03852	1.75347	0.543686	0.355457	0.291017	0.260985
		800	5.11063e-18	1.365e-17	7.72253e-17	2.12217e-17	7.25536e-18	4.90573e-18	4.08306e-18	3.69994e-18			800	0.320818	0.856875	4.84779	1.33218	0.455453	0.307956	0.256313	0.232262
		810	5.97e-18	1.74402e-17	6.33808e-17	1.65034e-17	6.16693e-18	4.29369e-18	3.62584e-18	3.3161e-18			810	0.374764	1.0948	3.97871	1.03599	0.387127	0.269535	0.227611	0.208167
		820	7.0323e-18	2.27274e-17	4.80237e-17	1.31365e-17	5.30859e-18	3.79192e-18	3.2435e-18	2.99102e-18			820	0.44145	1.4267	3.01467	0.824638	0.333245	0.238036	0.203609	0.18776
		830	8.41049e-18	3.07132e-17	3.48065e-17	1.04525e-17	4.54086e-18	3.32219e-18	2.87654e-18	2.67369e-18			830	0.527965	1.92801	2.18496	0.656153	0.285051	0.208549	0.180574	0.16784
		840	1.02039e-17	4.24901e-17	2.55018e-17	8.47709e-18	3.92153e-18	2.9305e-18	2.56528e-18	2.40153e-18			840	0.640543	2.6673	1.60087	0.532146	0.246173	0.183961	0.161035	0.150755
		850	1.25783e-17	5.91004e-17	1.9174e-17	7.0046e-18	3.42127e-18	2.60494e-18	2.30273e-18	2.16976e-18			850	0.789596	3.71001	1.20364	0.439712	0.214769	0.163524	0.144553	0.136206
		860	1.57915e-17	7.90633e-17	1.48146e-17	5.88164e-18	3.01166e-18	2.3315e-18	2.07928e-18	1.97079e-18			860	0.991306	4.96317	0.92998	0.369218	0.189056	0.146359	0.130526	0.123716
		870	2.0242e-17	9.38475e-17	1.17365e-17	5.00763e-18	2.67218e-18	2.09965e-18	1.88753e-18	1.79873e-18			870	1.27069	5.89124	0.736752	0.314352	0.167745	0.131805	0.118489	0.112915
		880	2.65476e-17	9.18704e-17	9.50396e-18	4.31504e-18	2.38774e-18	1.90138e-18	1.72178e-18	1.64894e-18			880	1.66652	5.76713	0.596608	0.270875	0.149889	0.119359	0.108084	0.103512
		890	3.56343e-17	7.52882e-17	7.84295e-18	3.7574e-18	2.14708e-18	1.73051e-18	1.57752e-18	1.51772e-18			890	2.23693	4.72619	0.492339	0.235869	0.134782	0.108632	0.0990285	0.0952746
		900	4.93445e-17	5.62571e-17	6.6886e-18	3.3627e-18	1.97892e-18	1.61301e-18	1.47967e-18	1.42977e-18			900	3.09758	3.53152	0.419874	0.211092	0.124226	0.101256	0.0928854	0.0897536
		910	6.77334e-17	4.14532e-17	5.8058e-18	3.04457e-18	1.83966e-18	1.51501e-18	1.39787e-18	1.35623e-18			910	4.25194	2.60221	0.364457	0.191122	0.115484	0.0951041	0.0877505	0.085137
		920	8.74289e-17	3.10926e-17	5.09747e-18	2.77333e-18	1.71589e-18	1.42643e-18	1.32323e-18	1.2887e-18			920	5.48832	1.95183	0.319992	0.174095	0.107715	0.0895434	0.0830653	0.0808974
		930	9.91192e-17	2.39461e-17	4.51965e-18	2.53985e-18	1.6053e-18	1.34605e-18	1.25492e-18	1.22652e-18			930	6.22217	1.5032	0.283719	0.159438	0.100772	0.0844976	0.078777	0.0769941
		940	9.47984e-17	1.89361e-17	4.04143e-18	2.33715e-18	1.50598e-18	1.27284e-18	1.19221e-18	1.16913e-18			940	5.95094	1.18871	0.253699	0.146714	0.0945374	0.0799023	0.0748404	0.0733914
		950	7.88989e-17	1.5334e-17	3.6406e-18	2.15984e-18	1.41639e-18	1.20595e-18	1.13448e-18	1.11603e-18			950	4.95285	0.962589	0.228538	0.135583	0.0889133	0.075703	0.0712168	0.0700585
		960	6.11854e-17	1.2675e-17	3.30089e-18	2.00366e-18	1.33523e-18	1.14463e-18	1.08121e-18	1.0668e-18			960	3.84089	0.795666	0.207212	0.125779	0.0838186	0.0718537	0.0678727	0.0669683
		970	4.66173e-17	1.06628e-17	3.0101e-18	1.86525e-18	1.26143e-18	1.08826e-18	1.03193e-18	1.02106e-18			970	2.92638	0.669354	0.188958	0.117091	0.0791859	0.0683149	0.064779	0.064097
		980	3.5835e-17	9.10588e-18	2.75898e-18	1.7419e-18	1.19409e-18	1.03629e-18	9.86233e-19	9.78482e-19			980	2.24953	0.571618	0.173194	0.109347	0.0749584	0.0650527	0.0619104	0.0614238
		990	2.75972e-17	7.79706e-18	2.52517e-18	1.62354e-18	1.12799e-18	9.848e-19	9.40714e-19	9.35903e-19			990	1.7324	0.489458	0.158516	0.101917	0.0708094	0.0618204	0.059053	0.058751
		1000	2.15463e-17	6.71936e-18	2.31334e-18	1.51319e-18	1.06502e-18	9.35282e-19	8.96706e-19	8.94586e-19			1000	1.35256	0.421806	0.145219	0.09499	0.0668562	0.058712	0.0562904	0.0561573

## Sheet: Round corner Enhancement_Pol X
		Volume E^2	l100nm	w60nm	t var	pol x	normal incidence	round corner								volume radius 125nm
										Polarization along long axis
			air 400	pml 300						Light in normal incidence						Normalized		E^2/(4/3)*3.1316*r^3
		lda(m)			lda(nm)	8nm	10nm	15nm	20nm	30nm	40nm	50nm	60nm		lda(nm)	8nm	10nm	15nm	20nm	30nm	40nm	50nm	60nm
		4e-07			400	7.86048e-21	7.79973e-21	7.67069e-21	7.56627e-21	7.40452e-21	7.27893e-21	7.17198e-21	7.0735e-21		400	0.960792	0.953366	0.937594	0.924831	0.90506	0.889709	0.876636	0.8646
		4.1e-07			410	7.86298e-21	7.80194e-21	7.67149e-21	7.56517e-21	7.39995e-21	7.27221e-21	7.16493e-21	7.06822e-21		410	0.961097	0.953637	0.937691	0.924697	0.904501	0.888888	0.875775	0.863953
		4.2e-07			420	7.8669e-21	7.80591e-21	7.67473e-21	7.56707e-21	7.39904e-21	7.26943e-21	7.16172e-21	7.0663e-21		420	0.961577	0.954122	0.938087	0.924928	0.90439	0.888548	0.875382	0.863719
		4.3e-07			430	7.87183e-21	7.81115e-21	7.67989e-21	7.57149e-21	7.40153e-21	7.27056e-21	7.16261e-21	7.06834e-21		430	0.96218	0.954762	0.938719	0.925469	0.904695	0.888686	0.875491	0.863968
		4.4e-07			440	7.88143e-21	7.82177e-21	7.69181e-21	7.58352e-21	7.41235e-21	7.28011e-21	7.17169e-21	7.07801e-21		440	0.963353	0.956061	0.940175	0.926939	0.906016	0.889853	0.876601	0.86515
		4.5e-07			450	7.89181e-21	7.83341e-21	7.70534e-21	7.59772e-21	7.4262e-21	7.29322e-21	7.1846e-21	7.09153e-21		450	0.964621	0.957483	0.941829	0.928675	0.907709	0.891455	0.878178	0.866803
		4.6e-07			460	7.90374e-21	7.84692e-21	7.72139e-21	7.6149e-21	7.44338e-21	7.30947e-21	7.20004e-21	7.10672e-21		460	0.966079	0.959134	0.943791	0.930774	0.90981	0.893441	0.880066	0.868659
		4.7e-07			470	7.9159e-21	7.8608e-21	7.73823e-21	7.6333e-21	7.46251e-21	7.32809e-21	7.21803e-21	7.12439e-21		470	0.967566	0.960831	0.945849	0.933023	0.912148	0.895717	0.882265	0.87082
		4.8e-07			480	7.9323e-21	7.87967e-21	7.76181e-21	7.65995e-21	7.49235e-21	7.35959e-21	7.25108e-21	7.15929e-21		480	0.96957	0.963138	0.948732	0.936281	0.915795	0.899568	0.886305	0.875085
		4.9e-07			490	7.94939e-21	7.89957e-21	7.78747e-21	7.68986e-21	7.52777e-21	7.39879e-21	7.29375e-21	7.20558e-21		490	0.971659	0.96557	0.951868	0.939937	0.920125	0.904359	0.89152	0.880743
		5e-07			500	7.96746e-21	7.92113e-21	7.81705e-21	7.7264e-21	7.57574e-21	7.45696e-21	7.36229e-21	7.28497e-21		500	0.973869	0.968206	0.955483	0.944403	0.925989	0.911469	0.899898	0.890447
		5.1e-07			510	7.98905e-21	7.94815e-21	7.85819e-21	7.78115e-21	7.6559e-21	7.56285e-21	7.49603e-21	7.44851e-21		510	0.976508	0.971508	0.960512	0.951096	0.935786	0.924412	0.916245	0.910437
		5.2e-07			520	8.01596e-21	7.98358e-21	7.9166e-21	7.86084e-21	7.77617e-21	7.72676e-21	7.70927e-21	7.71534e-21		520	0.979797	0.975838	0.967651	0.960836	0.950487	0.944448	0.94231	0.943051
		5.3e-07			530	8.03725e-21	8.01532e-21	7.97438e-21	7.93718e-21	7.89263e-21	7.89425e-21	7.93932e-21	8.01402e-21		530	0.982399	0.979719	0.974715	0.970167	0.964722	0.96492	0.970429	0.979559
		5.4e-07			540	8.06656e-21	8.06246e-21	8.05314e-21	8.02983e-21	8.02946e-21	8.09605e-21	8.22398e-21	8.38999e-21		540	0.985982	0.98548	0.984341	0.981492	0.981446	0.989586	1.00522	1.02551
		5.5e-07			550	8.11288e-21	8.1385e-21	8.14755e-21	8.13001e-21	8.18507e-21	8.33729e-21	8.57537e-21	8.87187e-21		550	0.991643	0.994774	0.99588	0.993737	1.00047	1.01907	1.04817	1.08442
		5.6e-07			560	8.1888e-21	8.24646e-21	8.22432e-21	8.21959e-21	8.35744e-21	8.62195e-21	8.99553e-21	9.47226e-21		560	1.00092	1.00797	1.00526	1.00469	1.02154	1.05387	1.09953	1.1578
		5.7e-07			570	8.31761e-21	8.35846e-21	8.27844e-21	8.31247e-21	8.57714e-21	8.99649e-21	9.53234e-21	1.021e-20		570	1.01667	1.02166	1.01188	1.01604	1.04839	1.09965	1.16514	1.24798
		5.8e-07			580	8.496e-21	8.41369e-21	8.32815e-21	8.42738e-21	8.8766e-21	9.5222e-21	1.02765e-20	1.11448e-20		580	1.03847	1.02841	1.01796	1.03008	1.08499	1.1639	1.2561	1.36224
		5.9e-07			590	8.58654e-21	8.4019e-21	8.38687e-21	8.57748e-21	9.29297e-21	1.02805e-20	1.13636e-20	1.24695e-20		590	1.04954	1.02697	1.02513	1.04843	1.13589	1.25659	1.38898	1.52416
		6e-07			600	8.54362e-21	8.38781e-21	8.47145e-21	8.78337e-21	9.88241e-21	1.13891e-20	1.29787e-20	1.44561e-20		600	1.04429	1.02525	1.03547	1.0736	1.20793	1.3921	1.5864	1.76698
		6.1e-07			610	8.47797e-21	8.39338e-21	8.58894e-21	9.06356e-21	1.07209e-20	1.30149e-20	1.53579e-20	1.73543e-20		610	1.03627	1.02593	1.04983	1.10785	1.31042	1.59082	1.87721	2.12123
		6.2e-07			620	8.43899e-21	8.41925e-21	8.74377e-21	9.43742e-21	1.19092e-20	1.53851e-20	1.87821e-20	2.13677e-20		620	1.0315	1.02909	1.06876	1.15354	1.45567	1.88053	2.29575	2.61179
		6.3e-07			630	8.4271e-21	8.46254e-21	8.93964e-21	9.9262e-21	1.35803e-20	1.8787e-20	2.35085e-20	2.6518e-20		630	1.03005	1.03438	1.0927	1.21329	1.65993	2.29634	2.87346	3.24131
		6.4e-07			640	8.43495e-21	8.52319e-21	9.19179e-21	1.05857e-20	1.60274e-20	2.37681e-20	2.98579e-20	3.26318e-20		640	1.03101	1.0418	1.12352	1.2939	1.95904	2.90519	3.64955	3.98861
		6.5e-07			650	8.45859e-21	8.60207e-21	9.5163e-21	1.14863e-20	1.96793e-20	3.0902e-20	3.75726e-20	3.87555e-20		650	1.0339	1.05144	1.16318	1.40398	2.40542	3.77718	4.59252	4.73712
		6.6e-07			660	8.496e-21	8.70109e-21	9.93565e-21	1.27358e-20	2.52225e-20	4.04594e-20	4.53114e-20	4.33416e-20		660	1.03847	1.06354	1.21444	1.55671	3.08297	4.94539	5.53845	5.29767
		6.7e-07			670	8.5413e-21	8.81602e-21	1.04603e-20	1.44265e-20	3.28871e-20	4.94354e-20	4.89145e-20	4.38281e-20		670	1.04401	1.07759	1.27857	1.76336	4.01981	6.04253	5.97885	5.35714
		6.8e-07			680	8.60009e-21	8.95755e-21	1.11479e-20	1.68349e-20	4.33672e-20	5.5638e-20	4.87453e-20	4.19925e-20		680	1.0512	1.09489	1.36262	2.05774	5.3008	6.80067	5.95817	5.13277
		6.9e-07			690	8.67304e-21	9.1308e-21	1.20591e-20	2.0336e-20	5.57308e-20	5.67001e-20	4.57286e-20	3.89124e-20		690	1.06011	1.11606	1.47399	2.48569	6.81201	6.9305	5.58944	4.75629
		7e-07			700	8.76151e-21	9.34245e-21	1.32836e-20	2.55271e-20	6.624e-20	5.31827e-20	4.14626e-20	3.55028e-20		700	1.07093	1.14193	1.62366	3.12019	8.09656	6.50056	5.068	4.33953
		7.1e-07			710	8.86899e-21	9.60569e-21	1.49857e-20	3.3398e-20	6.92576e-20	4.71403e-20	3.69105e-20	3.21362e-20		710	1.08406	1.17411	1.83171	4.08226	8.4654	5.76199	4.5116	3.92803
		7.2e-07			720	8.99952e-21	9.9358e-21	1.74068e-20	4.51059e-20	6.3894e-20	4.08406e-20	3.277e-20	2.91147e-20		720	1.10002	1.21446	2.12764	5.51332	7.80981	4.99198	4.0055	3.55871
		7.3e-07			730	9.15588e-21	1.03464e-20	2.08793e-20	6.09704e-20	5.51089e-20	3.55325e-20	2.9373e-20	2.66042e-20		730	1.11913	1.26465	2.55209	7.45245	6.736	4.34316	3.59028	3.25185
		7.4e-07			740	9.34299e-21	1.08606e-20	2.59654e-20	7.798e-20	4.65377e-20	3.12903e-20	2.66271e-20	2.45323e-20		740	1.142	1.3275	3.17377	9.53155	5.68834	3.82464	3.25465	2.9986
		7.5e-07			750	9.5671e-21	1.15096e-20	3.35412e-20	8.79976e-20	3.94899e-20	2.79504e-20	2.44083e-20	2.2819e-20		750	1.16939	1.40682	4.09976	10.756	4.82687	3.41639	2.98345	2.78918
		7.6e-07			760	9.84333e-21	1.23595e-20	4.51215e-20	8.46185e-20	3.38945e-20	2.5254e-20	2.25623e-20	2.13609e-20		760	1.20316	1.51071	5.51523	10.343	4.14295	3.08682	2.7578	2.61096
		7.7e-07			770	1.0191e-20	1.35072e-20	6.22851e-20	7.17562e-20	2.95127e-20	2.30513e-20	2.10064e-20	2.01051e-20		770	1.24566	1.65099	7.61316	8.77081	3.60736	2.81758	2.56763	2.45746
		7.8e-07			780	1.06175e-20	1.50324e-20	8.32378e-20	5.81481e-20	2.62133e-20	2.13027e-20	1.97324e-20	1.90554e-20		780	1.29778	1.83742	10.1742	7.10749	3.20407	2.60384	2.4119	2.32916
		7.9e-07			790	1.1144e-20	1.70938e-20	9.94388e-20	4.72181e-20	2.36863e-20	1.98925e-20	1.86756e-20	1.81685e-20		790	1.36214	2.08939	12.1545	5.77151	2.8952	2.43148	2.28274	2.22075
		8e-07			800	1.17993e-20	1.99328e-20	1.00068e-19	3.91519e-20	2.17144e-20	1.87383e-20	1.77885e-20	1.74115e-20		800	1.44223	2.43641	12.2314	4.78556	2.65416	2.2904	2.1743	2.12822
		8.1e-07			810	1.26223e-20	2.3923e-20	8.69559e-20	3.32892e-20	2.01473e-20	1.77805e-20	1.70355e-20	1.67594e-20		810	1.54284	2.92413	10.6287	4.06896	2.46261	2.17333	2.08226	2.04851
		8.2e-07			820	1.36673e-20	2.96469e-20	7.04217e-20	2.89826e-20	1.88806e-20	1.69758e-20	1.63898e-20	1.61927e-20		820	1.67056	3.62376	8.60769	3.54256	2.30779	2.07496	2.00334	1.97924
		8.3e-07			830	1.5134e-20	3.88536e-20	5.57177e-20	2.55905e-20	1.77882e-20	1.62586e-20	1.58047e-20	1.56734e-20		830	1.84984	4.7491	6.81042	3.12795	2.17426	1.9873	1.93181	1.91577
		8.4e-07			840	1.71085e-20	5.29962e-20	4.48475e-20	2.30195e-20	1.68837e-20	1.56451e-20	1.52954e-20	1.52164e-20		840	2.09118	6.47777	5.48174	2.81369	2.0637	1.91231	1.86957	1.85991
		8.5e-07			850	1.97986e-20	7.38565e-20	3.71406e-20	2.104e-20	1.61293e-20	1.5118e-20	1.4851e-20	1.48134e-20		850	2.41999	9.02753	4.53973	2.57173	1.97149	1.84789	1.81525	1.81066
		8.6e-07			860	2.35429e-20	1.00545e-19	3.16383e-20	1.94834e-20	1.54921e-20	1.4661e-20	1.44602e-20	1.44557e-20		860	2.87766	12.2897	3.86717	2.38147	1.89361	1.79202	1.76748	1.76693
		8.7e-07			870	2.88761e-20	1.23202e-19	2.76265e-20	1.82359e-20	1.4948e-20	1.42612e-20	1.4114e-20	1.4136e-20		870	3.52955	15.0591	3.3768	2.22899	1.82711	1.74316	1.72516	1.72786
		8.8e-07			880	3.66495e-20	1.26085e-19	2.46294e-20	1.72193e-20	1.44788e-20	1.3909e-20	1.38053e-20	1.38488e-20		880	4.47969	15.4115	3.01047	2.10473	1.76975	1.70011	1.68743	1.69275
		8.9e-07			890	4.81868e-20	1.09179e-19	2.23367e-20	1.63784e-20	1.40704e-20	1.35964e-20	1.35285e-20	1.35895e-20		890	5.88991	13.345	2.73024	2.00194	1.71984	1.6619	1.65359	1.66105
		9e-07			900	6.48909e-20	8.53282e-20	2.04966e-20	1.56566e-20	1.37044e-20	1.33116e-20	1.32739e-20	1.33494e-20		900	7.93166	10.4297	2.50531	1.91371	1.6751	1.62709	1.62248	1.63171
		9.1e-07			910	8.74555e-20	6.59961e-20	1.90325e-20	1.50441e-20	1.33806e-20	1.30555e-20	1.30429e-20	1.31303e-20		910	10.6898	8.06675	2.32635	1.83886	1.63552	1.59578	1.59424	1.60492
		9.2e-07			920	1.12398e-19	5.22923e-20	1.78549e-20	1.45222e-20	1.30938e-20	1.2825e-20	1.28333e-20	1.29304e-20		920	13.7385	6.39172	2.18241	1.77506	1.60046	1.56761	1.56863	1.58049
		9.3e-07			930	1.28521e-19	4.27411e-20	1.68915e-20	1.40728e-20	1.2838e-20	1.26167e-20	1.26423e-20	1.27472e-20		930	15.7092	5.22428	2.06467	1.72012	1.5692	1.54214	1.54528	1.5581
		9.4e-07			940	1.25403e-19	3.59842e-20	1.60918e-20	1.36823e-20	1.26086e-20	1.24274e-20	1.24676e-20	1.25788e-20		940	15.3281	4.39837	1.96692	1.67239	1.54116	1.519	1.52392	1.53751
		9.5e-07			950	1.07541e-19	3.10855e-20	1.54193e-20	1.33402e-20	1.24018e-20	1.22546e-20	1.2307e-20	1.24234e-20		950	13.1448	3.7996	1.88471	1.63058	1.51588	1.49789	1.5043	1.51852
		9.6e-07			960	8.66458e-20	2.74406e-20	1.48473e-20	1.30383e-20	1.22144e-20	1.20964e-20	1.21591e-20	1.22795e-20		960	10.5908	3.35409	1.81479	1.59368	1.49298	1.47855	1.48621	1.50094
		9.7e-07			970	6.90516e-20	2.46618e-20	1.43557e-20	1.27702e-20	1.20438e-20	1.19508e-20	1.20222e-20	1.2146e-20		970	8.44023	3.01443	1.75471	1.56091	1.47213	1.46076	1.46948	1.48461
		9.8e-07			980	5.58174e-20	2.24959e-20	1.39295e-20	1.25305e-20	1.18879e-20	1.18166e-20	1.18952e-20	1.20216e-20		980	6.82261	2.74969	1.70261	1.53161	1.45307	1.44435	1.45396	1.46941
		9.9e-07			990	4.56005e-20	2.06725e-20	1.35358e-20	1.23038e-20	1.17382e-20	1.16869e-20	1.17723e-20	1.19009e-20		990	5.57378	2.52681	1.6545	1.50391	1.43477	1.4285	1.43893	1.45466
		1e-06			1000	3.8013e-20	1.91641e-20	1.31799e-20	1.20937e-20	1.1597e-20	1.15638e-20	1.16551e-20	1.17856e-20		1000	4.64635	2.34244	1.61099	1.47822	1.41751	1.41345	1.42461	1.44057

## Sheet: Round corner Absorption_Pol Y
									Polarization along short axis
									Light in normal incidence
	3D rec round corner
	Absorption	l100nm	w60nm	t var	air400nm	pml300nm	pol y	normal light						Pabs/(lxw)*c*Permityvity of air
															normalized
			Absorption raw data										Normalized absorption
	lda(nm)	8nm	10nm	15nm	20nm	30nm	40nm	50nm	60nm			lda(nm)	8nm	10nm	15nm	20nm	30nm	40nm	50nm	60nm
	400	5.80298e-18	7.07901e-18	9.82316e-18	1.19754e-17	1.50685e-17	1.72594e-17	1.9063e-17	2.07719e-17			400	0.36428	0.444382	0.616645	0.751752	0.945919	1.08345	1.19667	1.30395
	410	5.72749e-18	7.00273e-18	9.75927e-18	1.19326e-17	1.50729e-17	1.73032e-17	1.91276e-17	2.08327e-17			410	0.359541	0.439594	0.612634	0.749065	0.946196	1.0862	1.20073	1.30776
	420	5.62839e-18	6.89641e-18	9.65269e-18	1.18396e-17	1.50211e-17	1.72917e-17	1.91421e-17	2.0851e-17			420	0.35332	0.43292	0.605944	0.743224	0.942941	1.08548	1.20164	1.30891
	430	5.51988e-18	6.77724e-18	9.52557e-18	1.17203e-17	1.49359e-17	1.7244e-17	1.91214e-17	2.08381e-17			430	0.346509	0.425439	0.597964	0.735737	0.937596	1.08249	1.20034	1.3081
	440	5.34288e-18	6.58711e-18	9.33858e-18	1.15662e-17	1.48629e-17	1.72445e-17	1.91772e-17	2.09276e-17			440	0.335397	0.413503	0.586226	0.726062	0.933013	1.08252	1.20384	1.31373
	450	5.15908e-18	6.38836e-18	9.14071e-18	1.1402e-17	1.4784e-17	1.72434e-17	1.92361e-17	2.10259e-17			450	0.323859	0.401027	0.573805	0.715759	0.92806	1.08245	1.20754	1.31989
	460	4.92714e-18	6.12679e-18	8.85043e-18	1.11284e-17	1.45858e-17	1.71282e-17	1.91912e-17	2.10324e-17			460	0.309299	0.384607	0.555583	0.698583	0.915621	1.07522	1.20472	1.3203
	470	4.69108e-18	5.85718e-18	8.54209e-18	1.08292e-17	1.43549e-17	1.69789e-17	1.91138e-17	2.10099e-17			470	0.294481	0.367683	0.536226	0.6798	0.901125	1.06585	1.19986	1.31889
	480	4.43947e-18	5.59696e-18	8.33265e-18	1.07349e-17	1.44981e-17	1.7314e-17	1.95924e-17	2.15965e-17			480	0.278686	0.351347	0.523079	0.673882	0.910114	1.08688	1.2299	1.35571
	490	4.17438e-18	5.31988e-18	8.10981e-18	1.0648e-17	1.47023e-17	1.77573e-17	2.02147e-17	2.23543e-17			490	0.262045	0.333954	0.50909	0.668424	0.922931	1.11471	1.26897	1.40328
	500	3.94822e-18	5.10609e-18	8.03822e-18	1.08233e-17	1.53509e-17	1.87566e-17	2.14539e-17	2.37627e-17			500	0.247848	0.320533	0.504596	0.679431	0.963644	1.17744	1.34676	1.49169
	510	3.77567e-18	4.99044e-18	8.24378e-18	1.15097e-17	1.68719e-17	2.08117e-17	2.38124e-17	2.62952e-17			510	0.237016	0.313273	0.5175	0.72252	1.05913	1.30645	1.49482	1.65067
	520	3.56275e-18	4.83221e-18	8.46789e-18	1.23529e-17	1.87804e-17	2.3346e-17	2.66374e-17	2.923e-17			520	0.223651	0.30334	0.531569	0.775449	1.17893	1.46553	1.67216	1.8349
	530	3.64466e-18	5.07562e-18	9.34753e-18	1.39756e-17	2.13773e-17	2.62486e-17	2.94486e-17	3.17996e-17			530	0.228792	0.31862	0.586788	0.877311	1.34195	1.64775	1.84862	1.99621
	540	3.79634e-18	5.43972e-18	1.05577e-17	1.60445e-17	2.44654e-17	2.9474e-17	3.23075e-17	3.41944e-17			540	0.238314	0.341477	0.662754	1.00718	1.5358	1.85022	2.02809	2.14654
	550	3.99845e-18	5.89409e-18	1.20884e-17	1.848e-17	2.81642e-17	3.30205e-17	3.50132e-17	3.61214e-17			550	0.251001	0.37	0.758842	1.16008	1.768	2.07285	2.19794	2.26751
	560	4.28393e-18	6.53195e-18	1.39277e-17	2.14352e-17	3.27364e-17	3.62231e-17	3.63798e-17	3.61615e-17			560	0.268922	0.410041	0.874306	1.34559	2.05502	2.27389	2.28373	2.27002
	570	4.60273e-18	7.41018e-18	1.57879e-17	2.5536e-17	3.73546e-17	3.68468e-17	3.43915e-17	3.27022e-17			570	0.288935	0.465171	0.991077	1.60301	2.34492	2.31305	2.15892	2.05287
	580	5.03928e-18	8.60627e-18	1.80615e-17	3.16316e-17	3.87889e-17	3.2633e-17	2.84749e-17	2.61714e-17			580	0.316339	0.540255	1.1338	1.98566	2.43496	2.04852	1.7875	1.6429
	590	5.93073e-18	9.8205e-18	2.23156e-17	3.91617e-17	3.35387e-17	2.48049e-17	2.09518e-17	1.90458e-17			590	0.372299	0.616479	1.40085	2.45836	2.10538	1.55712	1.31524	1.19559
	600	7.29087e-18	1.04017e-17	2.94396e-17	4.26886e-17	2.47484e-17	1.74271e-17	1.47082e-17	1.34373e-17			600	0.457682	0.652962	1.84806	2.67976	1.55357	1.09398	0.923303	0.84352
	610	8.29224e-18	1.12705e-17	3.91628e-17	3.70977e-17	1.69502e-17	1.20057e-17	1.02761e-17	9.49555e-18			610	0.520542	0.7075	2.45843	2.3288	1.06405	0.753651	0.645078	0.59608
	620	8.04493e-18	1.32836e-17	4.67639e-17	2.66569e-17	1.14971e-17	8.37299e-18	7.29863e-18	6.83016e-18			620	0.505018	0.833876	2.93559	1.67338	0.721725	0.525611	0.458169	0.428761
	630	7.82919e-18	1.68327e-17	4.38778e-17	1.78055e-17	7.97459e-18	5.99563e-18	5.31927e-18	5.03689e-18			630	0.491474	1.05667	2.75441	1.11774	0.500602	0.376373	0.333915	0.316189
	640	8.3621e-18	2.28435e-17	3.21285e-17	1.17427e-17	5.6332e-18	4.36677e-18	3.93728e-18	3.76844e-18			640	0.524928	1.43399	2.01686	0.737141	0.353622	0.274122	0.247162	0.236563
	650	9.71242e-18	3.28346e-17	2.07064e-17	7.86674e-18	4.05423e-18	3.23004e-18	2.95449e-18	2.85494e-18			650	0.609694	2.06118	1.29983	0.493832	0.254503	0.202765	0.185467	0.179218
	660	1.209e-17	4.73923e-17	1.3029e-17	5.39243e-18	2.96613e-18	2.42038e-18	2.24206e-18	2.18494e-18			660	0.758943	2.97504	0.817888	0.338508	0.186198	0.151939	0.140744	0.137159
	670	1.71637e-17	5.63121e-17	8.90387e-18	4.07018e-18	2.37883e-18	1.98422e-18	1.85954e-18	1.82643e-18			670	1.07745	3.53497	0.558937	0.255504	0.14933	0.124558	0.116732	0.114654
	680	2.58136e-17	4.61984e-17	6.37203e-18	3.16423e-18	1.94471e-18	1.65271e-18	1.56461e-18	1.54739e-18			680	1.62044	2.90009	0.400002	0.198633	0.122079	0.103748	0.0982177	0.097137
	690	3.99218e-17	3.02761e-17	4.74223e-18	2.5206e-18	1.61579e-18	1.39544e-18	1.33285e-18	1.3263e-18			690	2.50608	1.90057	0.297692	0.15823	0.101431	0.0875984	0.0836689	0.083258
	700	5.65322e-17	1.91791e-17	3.64491e-18	2.04905e-18	1.36123e-18	1.19217e-18	1.1477e-18	1.14838e-18			700	3.54879	1.20396	0.228808	0.128628	0.0854507	0.0748381	0.0720464	0.072089
	710	5.83958e-17	1.26397e-17	2.90175e-18	1.71181e-18	1.17361e-18	1.04097e-18	1.00944e-18	1.01523e-18			710	3.66578	0.793456	0.182156	0.107458	0.073673	0.0653466	0.0633673	0.0637309
	720	4.19136e-17	8.82979e-18	2.38485e-18	1.46648e-18	1.03391e-18	9.27695e-19	9.05658e-19	9.15232e-19			720	2.63111	0.554287	0.149708	0.092058	0.0649032	0.0582357	0.0568523	0.0574533
	730	2.66396e-17	6.49066e-18	1.99837e-18	1.27242e-18	9.19047e-19	8.33123e-19	8.18289e-19	8.30573e-19			730	1.67229	0.407449	0.125447	0.0798759	0.0576929	0.052299	0.0513678	0.0521389
	740	1.73024e-17	4.96895e-18	1.70159e-18	1.11609e-18	8.2335e-19	7.53254e-19	7.43952e-19	7.58176e-19			740	1.08615	0.311924	0.106817	0.0700619	0.0516855	0.0472852	0.0467013	0.0475942
	750	1.18618e-17	3.92881e-18	1.46855e-18	9.88142e-19	7.42687e-19	6.85113e-19	6.80103e-19	6.95705e-19			750	0.744623	0.24663	0.0921875	0.0620303	0.0466219	0.0430077	0.0426932	0.0436726
	760	8.51691e-18	3.18179e-18	1.28219e-18	8.82678e-19	6.74846e-19	6.27383e-19	6.25816e-19	6.42475e-19			760	0.534646	0.199736	0.0804891	0.0554098	0.0423632	0.0393838	0.0392854	0.0403311
	770	6.35834e-18	2.62858e-18	1.13138e-18	7.95214e-19	6.17723e-19	5.78546e-19	5.79812e-19	5.97334e-19			770	0.399143	0.165008	0.0710217	0.0499193	0.0387774	0.036318	0.0363975	0.0374974
	780	4.93514e-18	2.21382e-18	1.00743e-18	7.21117e-19	5.68202e-19	5.35788e-19	5.39307e-19	5.57434e-19			780	0.309802	0.138972	0.0632411	0.0452678	0.0356687	0.0336339	0.0338548	0.0349927
	790	3.95001e-18	1.89437e-18	9.04152e-19	6.57698e-19	5.24933e-19	4.98092e-19	5.03414e-19	5.21949e-19			790	0.247961	0.118918	0.0567578	0.0412867	0.0329525	0.0312676	0.0316016	0.0327652
	800	3.24032e-18	1.64271e-18	8.17055e-19	6.02925e-19	4.86862e-19	4.64653e-19	4.71422e-19	4.90214e-19			800	0.20341	0.103121	0.0512903	0.0378484	0.0305626	0.0291684	0.0295934	0.030773
	810	2.71193e-18	1.44063e-18	7.42823e-19	5.55237e-19	4.53151e-19	4.34821e-19	4.42757e-19	4.61689e-19			810	0.17024	0.0904349	0.0466305	0.0348548	0.0284464	0.0272958	0.0277939	0.0289824
	820	2.3076e-18	1.27566e-18	6.78961e-19	5.13416e-19	4.23131e-19	4.08072e-19	4.16947e-19	4.35931e-19			820	0.144859	0.0800789	0.0426216	0.0322295	0.0265619	0.0256166	0.0261737	0.0273654
	830	1.95287e-18	1.11995e-18	6.14365e-19	4.69849e-19	3.91011e-19	3.79044e-19	3.88664e-19	4.0748e-19			830	0.122591	0.0703043	0.0385666	0.0294946	0.0245456	0.0237943	0.0243982	0.0255794
	840	1.67252e-18	9.90254e-19	5.58072e-19	4.31221e-19	3.62122e-19	3.52759e-19	3.62945e-19	3.81529e-19			840	0.104992	0.0621629	0.0350328	0.0270697	0.0227321	0.0221443	0.0227838	0.0239504
	850	1.44987e-18	8.82562e-19	5.09487e-19	3.97386e-19	3.3651e-19	3.29324e-19	3.39937e-19	3.58255e-19			850	0.0910149	0.0554025	0.0319829	0.0249457	0.0211243	0.0206732	0.0213394	0.0224893
	860	1.27001e-18	7.92107e-19	4.67241e-19	3.67568e-19	3.13686e-19	3.08331e-19	3.1926e-19	3.37288e-19			860	0.0797246	0.0497242	0.0293309	0.0230739	0.0196915	0.0193554	0.0200414	0.0211731
	870	1.12258e-18	7.15352e-19	4.30256e-19	3.41142e-19	2.93249e-19	2.89442e-19	3.00597e-19	3.18321e-19			870	0.0704693	0.044906	0.0270092	0.021415	0.0184086	0.0181696	0.0188699	0.0199825
	880	1.00015e-18	6.49627e-19	3.9768e-19	3.17601e-19	2.7487e-19	2.72376e-19	2.83687e-19	3.01099e-19			880	0.0627838	0.0407801	0.0249642	0.0199373	0.0172549	0.0170983	0.0178084	0.0189014
	890	8.9732e-19	5.92887e-19	3.68824e-19	2.96532e-19	2.58274e-19	2.569e-19	2.68309e-19	2.85404e-19			890	0.056329	0.0372182	0.0231528	0.0186147	0.0162131	0.0161268	0.016843	0.0179161
	900	8.25478e-19	5.5409e-19	3.49917e-19	2.83124e-19	2.48114e-19	2.47709e-19	2.59419e-19	2.76548e-19			900	0.0518191	0.0347828	0.0219659	0.017773	0.0155753	0.0155498	0.016285	0.0173602
	910	7.6625e-19	5.21739e-19	3.3409e-19	2.71926e-19	2.39693e-19	2.40158e-19	2.52182e-19	2.69404e-19			910	0.0481011	0.032752	0.0209724	0.01707	0.0150466	0.0150758	0.0158306	0.0169117
	920	7.13902e-19	4.92424e-19	3.19363e-19	2.6138e-19	2.31669e-19	2.32918e-19	2.4521e-19	2.62496e-19			920	0.044815	0.0309117	0.0200479	0.016408	0.014543	0.0146214	0.015393	0.0164781
	930	6.67326e-19	4.65752e-19	3.05636e-19	2.5144e-19	2.24026e-19	2.25981e-19	2.38502e-19	2.55825e-19			930	0.0418911	0.0292374	0.0191862	0.015784	0.0140632	0.0141859	0.0149719	0.0160593
	940	6.25626e-19	4.41393e-19	2.92819e-19	2.42063e-19	2.16746e-19	2.19335e-19	2.32051e-19	2.49389e-19			940	0.0392735	0.0277083	0.0183816	0.0151954	0.0136061	0.0137687	0.0145669	0.0156553
	950	5.88105e-19	4.19072e-19	2.80831e-19	2.33209e-19	2.09808e-19	2.12972e-19	2.25851e-19	2.43185e-19			950	0.0369181	0.0263071	0.0176291	0.0146396	0.0131706	0.0133692	0.0141777	0.0152659
	960	5.54201e-19	3.98552e-19	2.69601e-19	2.24842e-19	2.03197e-19	2.06878e-19	2.19892e-19	2.37206e-19			960	0.0347897	0.025019	0.0169241	0.0141144	0.0127556	0.0129867	0.0138037	0.0148905
	970	5.23439e-19	3.79635e-19	2.59064e-19	2.16927e-19	1.96894e-19	2.01041e-19	2.14168e-19	2.31446e-19			970	0.0328587	0.0238314	0.0162627	0.0136175	0.0123599	0.0126203	0.0134443	0.014529
	980	4.95422e-19	3.62146e-19	2.49164e-19	2.09434e-19	1.90881e-19	1.95451e-19	2.08667e-19	2.25898e-19			980	0.0310999	0.0227336	0.0156412	0.0131471	0.0119825	0.0122694	0.013099	0.0141807
	990	4.67724e-19	3.44588e-19	2.39055e-19	2.01723e-19	1.84653e-19	1.89641e-19	2.02938e-19	2.20107e-19			990	0.0293612	0.0216314	0.0150066	0.0126631	0.0115916	0.0119047	0.0127394	0.0138172
	1000	4.41258e-19	3.27567e-19	2.29098e-19	1.94074e-19	1.78434e-19	1.8382e-19	1.97184e-19	2.14281e-19			1000	0.0276998	0.0205629	0.0143815	0.0121829	0.0112011	0.0115392	0.0123781	0.0134514

## Sheet: Round corner Ehnancement_Pol Y
																							r=125nm
		Volume E^2		l100nm	w60nm	t var	air400nm	pml300nm	pol x	normal light				Polarization along short axis
														Light in normal incidence								3*E^2/(4*3.1416*r^3)
		3D rec round corner																Normalized E^2
																						Normalized
			lda(m)			lda(nm)	8nm	10nm	15nm	20nm	30nm	40nm	50nm	60nm		lda(nm)	8nm	10nm	15nm	20nm	30nm	40nm	50nm	60nm
			4e-07			400	7.86714e-21	7.81561e-21	7.72298e-21	7.66942e-21	7.61224e-21	7.58001e-21	7.55307e-21	7.527e-21		400	0.961606	0.955307	0.943985	0.937439	0.930449	0.92651	0.923217	0.92003
			4.1e-07			410	7.87096e-21	7.81993e-21	7.72859e-21	7.67673e-21	7.62356e-21	7.59588e-21	7.57394e-21	7.55351e-21		410	0.962073	0.955836	0.944671	0.938332	0.931833	0.92845	0.925768	0.923271
			4.2e-07			420	7.87631e-21	7.82604e-21	7.73634e-21	7.68622e-21	7.6369e-21	7.61354e-21	7.59628e-21	7.58095e-21		420	0.962726	0.956583	0.945618	0.939492	0.933464	0.930608	0.928499	0.926625
			4.3e-07			430	7.88263e-21	7.83334e-21	7.74567e-21	7.69752e-21	7.6523e-21	7.63332e-21	7.62071e-21	7.61025e-21		430	0.963499	0.957475	0.946758	0.940873	0.935346	0.933026	0.931485	0.930206
			4.4e-07			440	7.89133e-21	7.84251e-21	7.75492e-21	7.70656e-21	7.66243e-21	7.64623e-21	7.63744e-21	7.6313e-21		440	0.964562	0.958595	0.947889	0.941979	0.936584	0.934605	0.93353	0.93278
			4.5e-07			450	7.90053e-21	7.85224e-21	7.76474e-21	7.71606e-21	7.67275e-21	7.6592e-21	7.65412e-21	7.65218e-21		450	0.965688	0.959785	0.94909	0.943139	0.937846	0.936189	0.935569	0.935332
			4.6e-07			460	7.91135e-21	7.86372e-21	7.77593e-21	7.72581e-21	7.68071e-21	7.66742e-21	7.6641e-21	7.66467e-21		460	0.967011	0.961188	0.950458	0.944331	0.938818	0.937194	0.936788	0.936858
			4.7e-07			470	7.92239e-21	7.87552e-21	7.78757e-21	7.73589e-21	7.68843e-21	7.67476e-21	7.67259e-21	7.67512e-21		470	0.96836	0.96263	0.95188	0.945563	0.939763	0.938091	0.937827	0.938136
			4.8e-07			480	7.93403e-21	7.88699e-21	7.79651e-21	7.74178e-21	7.69249e-21	7.68149e-21	7.68445e-21	7.69316e-21		480	0.969782	0.964032	0.952973	0.946284	0.940258	0.938914	0.939276	0.94034
			4.9e-07			490	7.94697e-21	7.90024e-21	7.8083e-21	7.75153e-21	7.70284e-21	7.69741e-21	7.7085e-21	7.72634e-21		490	0.971364	0.965652	0.954414	0.947475	0.941523	0.94086	0.942216	0.944396
			5e-07			500	7.96129e-21	7.91575e-21	7.82576e-21	7.77254e-21	7.73896e-21	7.75454e-21	7.78821e-21	7.82843e-21		500	0.973114	0.967548	0.956549	0.950043	0.945939	0.947842	0.951959	0.956874
			5.1e-07			510	7.98145e-21	7.94018e-21	7.86444e-21	7.83434e-21	7.86168e-21	7.94209e-21	8.03615e-21	8.13132e-21		510	0.975578	0.970534	0.961276	0.957597	0.960939	0.970767	0.982264	0.993897
			5.2e-07			520	8.01245e-21	7.98136e-21	7.94331e-21	7.97176e-21	8.1317e-21	8.33461e-21	8.53145e-21	8.71331e-21		520	0.979367	0.975568	0.970917	0.974393	0.993944	1.01875	1.04281	1.06503
			5.3e-07			530	8.04125e-21	8.02636e-21	8.05611e-21	8.18756e-21	8.55253e-21	8.91632e-21	9.22627e-21	9.48974e-21		530	0.982888	0.981068	0.984704	1.00077	1.04538	1.08985	1.12773	1.15994
			5.4e-07			540	8.08179e-21	8.09499e-21	8.24377e-21	8.53908e-21	9.19902e-21	9.76775e-21	1.01937e-20	1.0523e-20		540	0.987843	0.989456	1.00764	1.04374	1.1244	1.19392	1.24598	1.28624
			5.5e-07			550	8.14282e-21	8.20156e-21	8.55428e-21	9.08852e-21	1.0189e-20	1.10205e-20	1.15391e-20	1.18944e-20		550	0.995303	1.00248	1.0456	1.1109	1.24541	1.34704	1.41043	1.45386
			5.6e-07			560	8.23022e-21	8.36161e-21	9.02321e-21	9.88767e-21	1.17025e-20	1.2763e-20	1.32261e-20	1.3488e-20		560	1.00599	1.02205	1.10291	1.20858	1.4304	1.56003	1.61663	1.64865
			5.7e-07			570	8.35288e-21	8.61797e-21	9.66284e-21	1.11591e-20	1.39748e-20	1.48261e-20	1.49183e-20	1.49168e-20		570	1.02098	1.05338	1.1811	1.36398	1.70815	1.81221	1.82347	1.82329
			5.8e-07			580	8.53535e-21	9.04008e-21	1.05669e-20	1.33953e-20	1.6633e-20	1.63876e-20	1.59204e-20	1.56358e-20		580	1.04328	1.10498	1.2916	1.63732	2.03306	2.00307	1.94597	1.91118
			5.9e-07			590	8.84768e-21	9.5851e-21	1.21235e-20	1.69427e-20	1.80234e-20	1.65357e-20	1.57881e-20	1.54163e-20		590	1.08146	1.17159	1.48186	2.07092	2.20302	2.02117	1.92979	1.88434
			6e-07			600	9.38948e-21	1.00713e-20	1.50418e-20	2.08072e-20	1.76897e-20	1.58297e-20	1.5127e-20	1.48132e-20		600	1.14768	1.23102	1.83857	2.54328	2.16222	1.93487	1.84898	1.81063
			6.1e-07			610	1.00213e-20	1.06939e-20	2.00743e-20	2.24069e-20	1.65453e-20	1.49214e-20	1.43792e-20	1.41612e-20		610	1.22491	1.30712	2.45369	2.73881	2.02234	1.82386	1.75758	1.73093
			6.2e-07			620	1.03266e-20	1.18548e-20	2.63746e-20	2.11849e-20	1.53397e-20	1.40927e-20	1.37093e-20	1.35778e-20		620	1.26223	1.44903	3.22379	2.58945	1.87498	1.72256	1.6757	1.65963
			6.3e-07			630	1.05952e-20	1.39827e-20	2.96411e-20	1.9027e-20	1.43394e-20	1.34164e-20	1.31575e-20	1.30923e-20		630	1.29506	1.70911	3.62306	2.32568	1.75272	1.63989	1.60825	1.60029
			6.4e-07			640	1.12277e-20	1.80035e-20	2.77475e-20	1.70339e-20	1.35342e-20	1.28614e-20	1.26967e-20	1.26815e-20		640	1.37238	2.20058	3.39159	2.08206	1.6543	1.57205	1.55192	1.55007
			6.5e-07			650	1.24647e-20	2.57392e-20	2.37703e-20	1.54742e-20	1.28954e-20	1.24076e-20	1.23128e-20	1.23345e-20		650	1.52357	3.14612	2.90546	1.89142	1.57621	1.5166	1.505	1.50766
			6.6e-07			660	1.4717e-20	3.95761e-20	2.0247e-20	1.43024e-20	1.23862e-20	1.20344e-20	1.19911e-20	1.20401e-20		660	1.79887	4.83742	2.47481	1.74819	1.51397	1.47098	1.46568	1.47167
			6.7e-07			670	1.86325e-20	5.03567e-20	1.74498e-20	1.3357e-20	1.19467e-20	1.17022e-20	1.16995e-20	1.17694e-20		670	2.27747	6.15513	2.1329	1.63264	1.46026	1.43037	1.43003	1.43858
			6.8e-07			680	2.5828e-20	4.70184e-20	1.55844e-20	1.26586e-20	1.15963e-20	1.14294e-20	1.14561e-20	1.15411e-20		680	3.15697	5.74709	1.90489	1.54727	1.41743	1.39702	1.40028	1.41067
			6.9e-07			690	3.86698e-20	3.65594e-20	1.42919e-20	1.21262e-20	1.13111e-20	1.12014e-20	1.12498e-20	1.13457e-20		690	4.72664	4.46868	1.74691	1.48219	1.38256	1.36916	1.37507	1.3868
			7e-07			700	5.61552e-20	2.81036e-20	1.3361e-20	1.17093e-20	1.10746e-20	1.10081e-20	1.10727e-20	1.11765e-20		700	6.86389	3.43512	1.63313	1.43124	1.35365	1.34553	1.35342	1.36611
			7.1e-07			710	6.22228e-20	2.24591e-20	1.2646e-20	1.13654e-20	1.08697e-20	1.08373e-20	1.09143e-20	1.1024e-20		710	7.60554	2.74519	1.54573	1.3892	1.32861	1.32465	1.33407	1.34747
			7.2e-07			720	4.97409e-20	1.88383e-20	1.20864e-20	1.10785e-20	1.06911e-20	1.06856e-20	1.07724e-20	1.08863e-20		720	6.07986	2.30262	1.47733	1.35413	1.30678	1.30611	1.31672	1.33064
			7.3e-07			730	3.63803e-20	1.65218e-20	1.16526e-20	1.0843e-20	1.05384e-20	1.05538e-20	1.06478e-20	1.07646e-20		730	4.44679	2.01947	1.4243	1.32535	1.28812	1.29	1.30149	1.31577
			7.4e-07			740	2.76681e-20	1.49574e-20	1.13076e-20	1.06465e-20	1.04064e-20	1.04381e-20	1.05374e-20	1.06562e-20		740	3.38189	1.82825	1.38214	1.30132	1.27198	1.27585	1.288	1.30251
			7.5e-07			750	2.23512e-20	1.38503e-20	1.10274e-20	1.04799e-20	1.02909e-20	1.03354e-20	1.04388e-20	1.05588e-20		750	2.732	1.69293	1.34789	1.28097	1.25786	1.26331	1.27594	1.2906
			7.6e-07			760	1.8917e-20	1.30148e-20	1.079e-20	1.03335e-20	1.01866e-20	1.02417e-20	1.03481e-20	1.04687e-20		760	2.31224	1.59081	1.31887	1.26307	1.24512	1.25185	1.26485	1.2796
			7.7e-07			770	1.65893e-20	1.23614e-20	1.05845e-20	1.02026e-20	1.00911e-20	1.01549e-20	1.02636e-20	1.03844e-20		770	2.02772	1.51095	1.29375	1.24708	1.23344	1.24124	1.25452	1.26929
			7.8e-07			780	1.50134e-20	1.18597e-20	1.04116e-20	1.00891e-20	1.00062e-20	1.00769e-20	1.01871e-20	1.03078e-20		780	1.83509	1.44962	1.27261	1.23319	1.22306	1.2317	1.24518	1.25993
			7.9e-07			790	1.38951e-20	1.14642e-20	1.02641e-20	9.98951e-21	9.93002e-21	1.00062e-20	1.01175e-20	1.02377e-20		790	1.69841	1.40128	1.25459	1.22103	1.21375	1.22307	1.23666	1.25137
			8e-07			800	1.30703e-20	1.11456e-20	1.01369e-20	9.90148e-21	9.86133e-21	9.94189e-21	1.00537e-20	1.01733e-20		800	1.5976	1.36234	1.23905	1.21026	1.20536	1.2152	1.22887	1.2435
			8.1e-07			810	1.24423e-20	1.08841e-20	1.00261e-20	9.82301e-21	9.79897e-21	9.883e-21	9.99504e-21	1.01139e-20		810	1.52083	1.33037	1.2255	1.20067	1.19773	1.20801	1.2217	1.23623
			8.2e-07			820	1.19512e-20	1.06661e-20	9.92861e-21	9.7526e-21	9.74205e-21	9.82882e-21	9.94081e-21	1.00587e-20		820	1.4608	1.30372	1.21358	1.19207	1.19078	1.20138	1.21507	1.22949
			8.3e-07			830	1.15339e-20	1.04704e-20	9.83723e-21	9.68559e-21	9.68727e-21	9.77643e-21	9.88821e-21	1.00051e-20		830	1.4098	1.2798	1.20241	1.18388	1.18408	1.19498	1.20864	1.22293
			8.4e-07			840	1.11963e-20	1.03037e-20	9.75579e-21	9.62481e-21	9.63685e-21	9.72786e-21	9.83924e-21	9.95502e-21		840	1.36853	1.25943	1.19246	1.17645	1.17792	1.18904	1.20266	1.21681
			8.5e-07			850	1.09201e-20	1.0161e-20	9.68318e-21	9.56971e-21	9.59047e-21	9.68288e-21	9.79372e-21	9.90833e-21		850	1.33478	1.24199	1.18358	1.16971	1.17225	1.18355	1.19709	1.2111
			8.6e-07			860	1.06907e-20	1.00376e-20	9.618e-21	9.51949e-21	9.54763e-21	9.64109e-21	9.75124e-21	9.86466e-21		860	1.30673	1.2269	1.17561	1.16357	1.16701	1.17844	1.1919	1.20576
			8.7e-07			870	1.04973e-20	9.92985e-21	9.55914e-21	9.47349e-21	9.50792e-21	9.6021e-21	9.71149e-21	9.82368e-21		870	1.2831	1.21373	1.16842	1.15795	1.16216	1.17367	1.18704	1.20076
			8.8e-07			880	1.03324e-20	9.83496e-21	9.50569e-21	9.43118e-21	9.47096e-21	9.56564e-21	9.67418e-21	9.78512e-21		880	1.26294	1.20213	1.16189	1.15278	1.15764	1.16921	1.18248	1.19604
			8.9e-07			890	1.01902e-20	9.75077e-21	9.45692e-21	9.3921e-21	9.43647e-21	9.53142e-21	9.63907e-21	9.74875e-21		890	1.24556	1.19184	1.15593	1.148	1.15343	1.16503	1.17819	1.1916
			9e-07			900	1.00634e-20	9.67383e-21	9.41125e-21	9.35515e-21	9.40359e-21	9.49868e-21	9.60538e-21	9.7138e-21		900	1.23006	1.18244	1.15034	1.14349	1.14941	1.16103	1.17407	1.18732
			9.1e-07			910	9.95194e-21	9.6045e-21	9.36912e-21	9.32071e-21	9.37266e-21	9.46774e-21	9.57347e-21	9.68062e-21		910	1.21643	1.17396	1.14519	1.13928	1.14563	1.15725	1.17017	1.18327
			9.2e-07			920	9.85377e-21	9.54208e-21	9.33032e-21	9.28866e-21	9.34361e-21	9.43856e-21	9.5433e-21	9.64919e-21		920	1.20443	1.16633	1.14045	1.13536	1.14208	1.15368	1.16648	1.17943
			9.3e-07			930	9.7667e-21	9.48558e-21	9.29444e-21	9.25875e-21	9.31628e-21	9.41099e-21	9.51471e-21	9.61935e-21		930	1.19379	1.15943	1.13607	1.1317	1.13873	1.15031	1.16299	1.17578
			9.4e-07			940	9.6889e-21	9.43418e-21	9.26115e-21	9.23076e-21	9.29049e-21	9.38487e-21	9.48757e-21	9.59099e-21		940	1.18428	1.15315	1.132	1.12828	1.13558	1.14712	1.15967	1.17231
			9.5e-07			950	9.61901e-21	9.38722e-21	9.23018e-21	9.20449e-21	9.2661e-21	9.36009e-21	9.46177e-21	9.56397e-21		950	1.17574	1.14741	1.12821	1.12507	1.1326	1.14409	1.15652	1.16901
			9.6e-07			960	9.55587e-21	9.34412e-21	9.20126e-21	9.17978e-21	9.24301e-21	9.33654e-21	9.43719e-21	9.53819e-21		960	1.16802	1.14214	1.12468	1.12205	1.12978	1.14121	1.15351	1.16586
			9.7e-07			970	9.49857e-21	9.30443e-21	9.17421e-21	9.15649e-21	9.22108e-21	9.31411e-21	9.41373e-21	9.51357e-21		970	1.16102	1.13729	1.12137	1.1192	1.1271	1.13847	1.15065	1.16285
			9.8e-07			980	9.44634e-21	9.26775e-21	9.14882e-21	9.13448e-21	9.20024e-21	9.29273e-21	9.39133e-21	9.49001e-21		980	1.15463	1.1328	1.11827	1.11651	1.12455	1.13586	1.14791	1.15997
			9.9e-07			990	9.39568e-21	9.23184e-21	9.12378e-21	9.11273e-21	9.17963e-21	9.27157e-21	9.36915e-21	9.46668e-21		990	1.14844	1.12841	1.11521	1.11386	1.12203	1.13327	1.1452	1.15712
			1e-06			1000	9.3477e-21	9.19746e-21	9.09957e-21	9.09161e-21	9.15955e-21	9.25093e-21	9.3475e-21	9.44389e-21		1000	1.14258	1.12421	1.11225	1.11127	1.11958	1.13075	1.14255	1.15433
